# Supplementary material for: Biporous silica nanostructure-induced nanovortex in microfluidics for nucleic acid enrichment, isolation, and PCR-free detection
Source: Nat Commun. 2024 Feb 14;15:1366. doi: 10.1038/s41467-024-45467-w (PMC10866868; doi:10.1038/s41467-024-45467-w)
Supplement: Supplementary file 9 — Source Data [file 41467_2024_45467_MOESM9_ESM.xlsx]

## Sheet: Figure 3i
	Flat		PSNF		BSNF
	Channel width	Flow velocity	Channel width	Flow velocity	Channel width	Flow velocity
	0	0	-100	8.70724e-11	-100	9.69729e-10
	1	0	-99	8.397e-11	-99	9.80819e-10
	2	0	-98	8.17607e-11	-98	9.91968e-10
	3	0	-97	8.00277e-11	-97	1.00381e-09
	4	0	-96	7.86318e-11	-96	1.01593e-09
	5	0	-95	7.75521e-11	-95	1.02813e-09
	6	0	-94	7.66343e-11	-94	1.04112e-09
	7	0	-93	7.58572e-11	-93	1.0557e-09
	8	0	-92	7.52034e-11	-92	1.07236e-09
	9	0	-91	7.47447e-11	-91	1.08734e-09
	10	7.93569e-10	-90	7.4438e-11	-90	1.10217e-09
	11	2.37316e-09	-89	7.42239e-11	-89	1.11839e-09
	12	3.94867e-09	-88	7.40354e-11	-88	1.13602e-09
	13	5.51991e-09	-87	7.39993e-11	-87	1.15473e-09
	14	7.08927e-09	-86	7.40121e-11	-86	1.17449e-09
	15	8.65651e-09	-85	7.41488e-11	-85	1.19574e-09
	16	1.02214e-08	-84	7.42719e-11	-84	1.2187e-09
	17	1.17838e-08	-83	7.425e-11	-83	1.24279e-09
	18	1.33448e-08	-82	7.41944e-11	-82	1.26867e-09
	19	1.49043e-08	-81	7.41476e-11	-81	1.29718e-09
	20	1.64623e-08	-80	7.40601e-11	-80	1.32599e-09
	21	1.80188e-08	-79	7.39523e-11	-79	1.35929e-09
	22	1.95732e-08	-78	7.38967e-11	-78	1.39307e-09
	23	2.11258e-08	-77	7.39133e-11	-77	1.42739e-09
	24	2.2676e-08	-76	7.38486e-11	-76	1.4578e-09
	25	2.42231e-08	-75	7.3552e-11	-75	1.48348e-09
	26	2.57708e-08	-74	7.32318e-11	-74	1.50363e-09
	27	2.73184e-08	-73	7.29256e-11	-73	1.52154e-09
	28	2.88652e-08	-72	7.26111e-11	-72	1.53274e-09
	29	3.04115e-08	-71	7.23008e-11	-71	1.54281e-09
	30	3.19569e-08	-70	7.21111e-11	-70	1.5501e-09
	31	3.35013e-08	-69	7.203e-11	-69	1.5546e-09
	32	3.50452e-08	-68	7.19162e-11	-68	1.55489e-09
	33	3.65889e-08	-67	7.16376e-11	-67	1.55134e-09
	34	3.81306e-08	-66	7.13712e-11	-66	1.54388e-09
	35	3.96707e-08	-65	7.11387e-11	-65	1.53255e-09
	36	4.12094e-08	-64	7.09818e-11	-64	1.51508e-09
	37	4.27465e-08	-63	7.09314e-11	-63	1.49422e-09
	38	4.42826e-08	-62	7.09859e-11	-62	1.46952e-09
	39	4.58176e-08	-61	7.11061e-11	-61	1.44277e-09
	40	4.73514e-08	-60	7.11658e-11	-60	1.41986e-09
	41	4.88843e-08	-59	7.10542e-11	-59	1.40336e-09
	42	5.04154e-08	-58	7.09051e-11	-58	1.39901e-09
	43	5.1945e-08	-57	7.08273e-11	-57	1.40839e-09
	44	5.34731e-08	-56	7.08176e-11	-56	1.4312e-09
	45	5.5e-08	-55	7.09669e-11	-55	1.46334e-09
	46	5.6525e-08	-54	7.13265e-11	-54	1.50579e-09
	47	5.80484e-08	-53	7.19634e-11	-53	1.55671e-09
	48	5.95695e-08	-52	7.26779e-11	-52	1.61994e-09
	49	6.10876e-08	-51	7.35191e-11	-51	1.68975e-09
	50	6.26065e-08	-50	7.46648e-11	-50	1.76746e-09
	51	6.41256e-08	-49	7.60799e-11	-49	1.85299e-09
	52	6.56441e-08	-48	7.77555e-11	-48	1.9488e-09
	53	6.71624e-08	-47	7.98353e-11	-47	2.05381e-09
	54	6.86797e-08	-46	8.22617e-11	-46	2.16777e-09
	55	7.01963e-08	-45	8.55776e-11	-45	2.29257e-09
	56	7.17123e-08	-44	9.05148e-11	-44	2.41863e-09
	57	7.32279e-08	-43	9.7093e-11	-43	2.5609e-09
	58	7.47423e-08	-42	1.047e-10	-42	2.71337e-09
	59	7.62556e-08	-41	1.13305e-10	-41	2.87521e-09
	60	7.77681e-08	-40	1.22951e-10	-40	3.05268e-09
	61	7.92795e-08	-39	1.33126e-10	-39	3.24212e-09
	62	8.07902e-08	-38	1.43628e-10	-38	3.44733e-09
	63	8.23e-08	-37	1.54914e-10	-37	3.67068e-09
	64	8.3809e-08	-36	1.67385e-10	-36	3.92447e-09
	65	8.53173e-08	-35	1.79595e-10	-35	4.18485e-09
	66	8.68245e-08	-34	1.91791e-10	-34	4.45591e-09
	67	8.83307e-08	-33	2.04246e-10	-33	4.7416e-09
	68	8.98359e-08	-32	2.17216e-10	-32	5.04442e-09
	69	9.134e-08	-31	2.30814e-10	-31	5.35892e-09
	70	9.28433e-08	-30	2.44393e-10	-30	5.6846e-09
	71	9.43456e-08	-29	2.58689e-10	-29	6.01163e-09
	72	9.5847e-08	-28	2.74404e-10	-28	6.32545e-09
	73	9.73476e-08	-27	2.87473e-10	-27	6.69456e-09
	74	9.8847e-08	-26	2.9779e-10	-26	7.10307e-09
	75	1.00345e-07	-25	3.06625e-10	-25	7.54208e-09
	76	1.01843e-07	-24	3.13191e-10	-24	8.01556e-09
	77	1.03339e-07	-23	3.19653e-10	-23	8.51508e-09
	78	1.04835e-07	-22	3.24431e-10	-22	9.04047e-09
	79	1.06329e-07	-21	3.29474e-10	-21	9.59435e-09
	80	1.07822e-07	-20	3.34712e-10	-20	1.01785e-08
	81	1.09314e-07	-19	3.3185e-10	-19	1.07934e-08
	82	1.10805e-07	-18	3.24927e-10	-18	1.1443e-08
	83	1.12296e-07	-17	3.18194e-10	-17	1.212e-08
	84	1.13786e-07	-16	3.14633e-10	-16	1.28245e-08
	85	1.15276e-07	-15	3.1587e-10	-15	1.35685e-08
	86	1.16765e-07	-14	3.32278e-10	-14	1.4349e-08
	87	1.18252e-07	-13	3.71657e-10	-13	1.51823e-08
	88	1.19739e-07	-12	4.26874e-10	-12	1.60826e-08
	89	1.21225e-07	-11	5.01392e-10	-11	1.69659e-08
	90	1.2271e-07	-10	5.98105e-10	-10	1.78463e-08
	91	1.24195e-07	-9	7.15334e-10	-9	1.87358e-08
	92	1.25679e-07	-8	8.43115e-10	-8	1.96287e-08
	93	1.27163e-07	-7	9.99724e-10	-7	2.05552e-08
	94	1.28647e-07	-6	1.1866e-09	-6	2.15058e-08
	95	1.3013e-07	-5	1.43216e-09	-5	2.2472e-08
	96	1.31614e-07	-4	1.7322e-09	-4	2.34516e-08
	97	1.331e-07	-3	2.10957e-09	-3	2.44774e-08
	98	1.34581e-07	-2	2.58765e-09	-2	2.55445e-08
	99	1.3606e-07	-1	3.2778e-09	-1	2.66676e-08
	100	1.37537e-07	0	4.65646e-09	0	2.7907e-08
			1	6.22575e-09	1	2.92022e-08
			2	7.82959e-09	2	3.05186e-08
			3	9.47098e-09	3	3.18757e-08
			4	1.11879e-08	4	3.32902e-08
			5	1.28365e-08	5	3.46823e-08
			6	1.44513e-08	6	3.60703e-08
			7	1.60195e-08	7	3.74593e-08
			8	1.75224e-08	8	3.88399e-08
			9	1.90857e-08	9	4.02486e-08
			10	2.06879e-08	10	4.16777e-08
			11	2.23133e-08	11	4.31102e-08
			12	2.39824e-08	12	4.45318e-08
			13	2.56265e-08	13	4.60123e-08
			14	2.72565e-08	14	4.75381e-08
			15	2.88854e-08	15	4.90897e-08
			16	3.05063e-08	16	5.06669e-08
			17	3.21306e-08	17	5.22946e-08
			18	3.37541e-08	18	5.39651e-08
			19	3.53759e-08	19	5.57187e-08
			20	3.69945e-08	20	5.76124e-08
			21	3.86135e-08	21	5.93814e-08
			22	4.02314e-08	22	6.10826e-08
			23	4.18483e-08	23	6.27544e-08
			24	4.3463e-08	24	6.43833e-08
			25	4.5077e-08	25	6.60118e-08
			26	4.66894e-08	26	6.76321e-08
			27	4.83e-08	27	6.92299e-08
			28	4.99082e-08	28	7.07976e-08
			29	5.15161e-08	29	7.23721e-08
			30	5.31235e-08	30	7.3938e-08
			31	5.47299e-08	31	7.55007e-08
			32	5.63358e-08	32	7.70539e-08
			33	5.79401e-08	33	7.85845e-08
			34	5.95433e-08	34	8.0094e-08
			35	6.11453e-08	35	8.15606e-08
			36	6.27463e-08	36	8.2963e-08
			37	6.43463e-08	37	8.44292e-08
			38	6.59458e-08	38	8.59378e-08
			39	6.75443e-08	39	8.74653e-08
			40	6.91427e-08	40	8.90118e-08
			41	7.07397e-08	41	9.05717e-08
			42	7.2336e-08	42	9.2136e-08
			43	7.39316e-08	43	9.37158e-08
			44	7.55269e-08	44	9.53041e-08
			45	7.71209e-08	45	9.68993e-08
			46	7.87142e-08	46	9.84985e-08
			47	8.03065e-08	47	1.00103e-07
			48	8.18981e-08	48	1.01708e-07
			49	8.34891e-08	49	1.03324e-07
			50	8.50795e-08	50	1.0495e-07
			51	8.66696e-08	51	1.06588e-07
			52	8.82592e-08	52	1.08252e-07
			53	8.98475e-08	53	1.09897e-07
			54	9.14342e-08	54	1.11538e-07
			55	9.30196e-08	55	1.13178e-07
			56	9.46037e-08	56	1.14816e-07
			57	9.61869e-08	57	1.16458e-07
			58	9.77693e-08	58	1.181e-07
			59	9.93511e-08	59	1.19742e-07
			60	1.00933e-07	60	1.21379e-07
			61	1.02512e-07	61	1.23024e-07
			62	1.04089e-07	62	1.24671e-07
			63	1.05666e-07	63	1.26323e-07
			64	1.07241e-07	64	1.27973e-07
			65	1.08814e-07	65	1.29625e-07
			66	1.10385e-07	66	1.31277e-07
			67	1.11953e-07	67	1.32924e-07
			68	1.13516e-07	68	1.34563e-07
			69	1.15083e-07	69	1.36216e-07
			70	1.16652e-07	70	1.37878e-07
			71	1.18222e-07	71	1.39548e-07
			72	1.19794e-07	72	1.41223e-07
			73	1.21365e-07	73	1.42902e-07
			74	1.22936e-07	74	1.44583e-07
			75	1.24505e-07	75	1.46264e-07
			76	1.26072e-07	76	1.47936e-07
			77	1.27644e-07	77	1.49628e-07
			78	1.29219e-07	78	1.51333e-07
			79	1.30794e-07	79	1.53044e-07
			80	1.32369e-07	80	1.54754e-07
			81	1.3395e-07	81	1.56487e-07
			82	1.35535e-07	82	1.58231e-07
			83	1.37131e-07	83	1.60002e-07
			84	1.38744e-07	84	1.61815e-07
			85	1.40335e-07	85	1.63582e-07
			86	1.41912e-07	86	1.65321e-07
			87	1.43481e-07	87	1.67045e-07
			88	1.45039e-07	88	1.68747e-07
			89	1.46592e-07	89	1.70443e-07
			90	1.48141e-07	90	1.72132e-07
			91	1.49681e-07	91	1.73805e-07
			92	1.51212e-07	92	1.7546e-07
			93	1.52742e-07	93	1.77117e-07
			94	1.54271e-07	94	1.78771e-07
			95	1.55796e-07	95	1.8042e-07
			96	1.57318e-07	96	1.82067e-07
			97	1.58837e-07	97	1.83704e-07
			98	1.60352e-07	98	1.85335e-07
			99	1.61864e-07	99	1.86961e-07
			100	1.63375e-07	100	1.88582e-07

## Sheet: Figure 3j
	Vorticity strength	0	0.0022	0.004
	Mean gray value	19	44	85
	Cycle threshold	32.2	31.8	31.3

## Sheet: Figure 3g
	z
y	1	2	3	4	5	6	7	8	9	10	11	12	13	14	15	16	17	18	19	20	21	22	23	24	25	26	27	28	29	30	31	32	33	34	35	36	37	38	39	40	41	42	43	44	45	46	47	48	49
1	1.21706e-07	5.76422e-08	4.92767e-08	2.60445e-08	2.88943e-09	1.66393e-08	1.22526e-08	1.97819e-08	2.88315e-08	3.25182e-08	3.42198e-08	3.33125e-08	3.50324e-08	3.54376e-08	3.82893e-08	4.2099e-08	4.65437e-08	4.73827e-08	4.38653e-08	4.38367e-08	4.7601e-08	4.8942e-08	5.14651e-08	5.03362e-08	4.84227e-08	5.00978e-08	5.51929e-08	5.64201e-08	5.43659e-08	5.44383e-08	5.43428e-08	5.22239e-08	4.78511e-08	4.46641e-08	3.82236e-08	3.06956e-08	2.1737e-08	1.31387e-08	5.5269e-09	4.36346e-09	1.52074e-08	2.86894e-08	3.83438e-08	5.6459e-08	7.22454e-08	9.78646e-08	1.23759e-07	1.41055e-07	1.59097e-07
2	1.41971e-07	7.34227e-08	3.6293e-08	1.65193e-08	8.62274e-09	1.16283e-09	3.7022e-09	3.1834e-09	1.62123e-09	2.76191e-09	7.96563e-09	1.0708e-08	1.00389e-08	1.36927e-08	2.03377e-08	2.34906e-08	2.29147e-08	2.48522e-08	3.18461e-08	3.36924e-08	3.28442e-08	3.54442e-08	4.10478e-08	4.34007e-08	4.20386e-08	4.23979e-08	4.26947e-08	4.30401e-08	4.2979e-08	4.04854e-08	3.44012e-08	3.18968e-08	3.33659e-08	2.76554e-08	1.38565e-08	8.2609e-09	1.05999e-08	3.23001e-09	1.46473e-08	2.60758e-08	3.12489e-08	4.22794e-08	5.96778e-08	7.25337e-08	8.48554e-08	9.39922e-08	1.10848e-07	1.19398e-07	1.38381e-07
3	2.00478e-07	9.5599e-08	3.95862e-08	1.55256e-08	7.90276e-09	3.31544e-09	4.80726e-09	6.96544e-09	3.4435e-09	2.62476e-10	1.83145e-09	4.53592e-09	7.68717e-09	1.17494e-08	1.47454e-08	1.83822e-08	1.85972e-08	2.12729e-08	2.76676e-08	3.05241e-08	3.1469e-08	3.36941e-08	3.88452e-08	4.12536e-08	4.38643e-08	4.36749e-08	4.16471e-08	4.15083e-08	4.15186e-08	3.81278e-08	3.35013e-08	3.03623e-08	2.77387e-08	2.10922e-08	1.50756e-08	8.62806e-09	3.74729e-09	4.88942e-09	1.75568e-08	2.97586e-08	3.11382e-08	4.30632e-08	5.13137e-08	6.375e-08	7.9221e-08	8.70801e-08	8.54906e-08	9.19285e-08	1.04251e-07
4	1.08977e-07	5.95469e-08	2.68123e-08	8.36564e-09	8.22167e-09	3.34104e-09	1.5366e-09	3.44873e-09	7.94851e-09	8.89992e-09	1.86424e-09	4.25418e-09	1.15869e-08	1.43588e-08	1.1144e-08	1.33412e-08	2.06812e-08	2.32851e-08	2.51836e-08	2.78109e-08	3.44789e-08	3.78322e-08	3.81198e-08	4.12451e-08	4.52885e-08	4.70471e-08	4.45342e-08	4.29679e-08	3.9049e-08	3.77704e-08	3.8222e-08	3.3301e-08	2.08753e-08	1.76173e-08	2.71625e-08	1.98777e-08	1.92682e-09	1.3407e-08	1.93251e-08	2.59425e-08	3.94293e-08	4.42869e-08	3.72833e-08	5.07231e-08	1.07513e-07	7.02486e-08	5.83431e-08	6.06146e-08	5.44048e-08
5	8.71945e-09	4.8295e-09	7.97673e-09	1.06738e-08	7.97702e-09	3.30372e-09	6.08487e-09	2.95337e-09	3.19129e-09	2.84681e-09	8.873e-09	8.27943e-09	5.94699e-09	3.41441e-09	5.48056e-09	3.0698e-09	1.53229e-09	5.79481e-09	1.32933e-08	1.63397e-08	2.0122e-08	2.36951e-08	2.34498e-08	2.5923e-08	2.83499e-08	2.9502e-08	3.16374e-08	2.91737e-08	2.65259e-08	2.38822e-08	2.56249e-08	1.92875e-08	1.14294e-08	7.46195e-09	1.57338e-08	8.05644e-09	5.15231e-09	1.80413e-08	2.42871e-08	3.19289e-08	4.06361e-08	4.5928e-08	3.57124e-08	4.9641e-08	9.13472e-08	5.65103e-08	4.89317e-08	4.76119e-08	2.49889e-08
6	8.16677e-08	7.7834e-08	4.51342e-08	1.25914e-08	7.28267e-09	2.20481e-08	3.49585e-08	4.03389e-08	4.16478e-08	4.16139e-08	3.64715e-08	3.61264e-08	3.86282e-08	3.77216e-08	3.3562e-08	3.16008e-08	3.43778e-08	2.87755e-08	1.26659e-08	7.16848e-09	9.52411e-09	8.74951e-09	7.02254e-09	6.18689e-09	7.70809e-09	6.15436e-09	1.76991e-09	1.35214e-10	1.39856e-09	2.14957e-09	5.3101e-09	6.18285e-09	5.58809e-09	9.42859e-09	2.04382e-08	2.41244e-08	2.16537e-08	2.66367e-08	3.93886e-08	4.5302e-08	4.47091e-08	4.6765e-08	5.2535e-08	5.37452e-08	5.23271e-08	6.15331e-08	5.75998e-08	4.84928e-08	1.70703e-08
7	2.22671e-07	1.65024e-07	9.08633e-08	3.94966e-08	8.5487e-09	3.77192e-08	5.20256e-08	5.69176e-08	5.62099e-08	5.82375e-08	5.3367e-08	5.14146e-08	5.35728e-08	5.35027e-08	5.44207e-08	5.18009e-08	4.93949e-08	4.4764e-08	2.99779e-08	2.46117e-08	2.25727e-08	2.20153e-08	2.53611e-08	2.47432e-08	2.48603e-08	2.35459e-08	1.78839e-08	1.66881e-08	1.42487e-08	1.55958e-08	1.58498e-08	1.74412e-08	1.47199e-08	1.88489e-08	2.76696e-08	3.1735e-08	2.86558e-08	3.3327e-08	3.77701e-08	4.34499e-08	4.20602e-08	4.34189e-08	5.0155e-08	5.16427e-08	5.04277e-08	5.59008e-08	6.11027e-08	7.4455e-08	1.97726e-08
8	4.70868e-07	1.75785e-07	5.73368e-08	7.09526e-09	3.12129e-08	5.63495e-08	6.24869e-08	6.32761e-08	6.23187e-08	6.43626e-08	6.36954e-08	6.26355e-08	5.79527e-08	5.95181e-08	6.76338e-08	6.54235e-08	5.55887e-08	4.82139e-08	4.34425e-08	3.65431e-08	2.7966e-08	2.68778e-08	3.48003e-08	3.62981e-08	3.29847e-08	3.01208e-08	2.56516e-08	2.29666e-08	2.12409e-08	1.92024e-08	1.62777e-08	1.65303e-08	2.19867e-08	2.34496e-08	2.49785e-08	2.82427e-08	3.78755e-08	3.99572e-08	3.58814e-08	3.61846e-08	4.03127e-08	4.31604e-08	4.36582e-08	4.59619e-08	5.0165e-08	4.9963e-08	4.24714e-08	7.07163e-08	3.2308e-08
9	2.46727e-07	1.18637e-07	5.50085e-08	6.77782e-09	2.87717e-08	4.80526e-08	5.14819e-08	6.00711e-08	6.71174e-08	7.04305e-08	6.82529e-08	6.92922e-08	6.55408e-08	6.42869e-08	6.15597e-08	6.1064e-08	5.60882e-08	4.98131e-08	4.83765e-08	4.26592e-08	3.71812e-08	3.62827e-08	3.67425e-08	3.74528e-08	3.51832e-08	3.18648e-08	2.03876e-08	1.75644e-08	1.71696e-08	1.55215e-08	1.6133e-08	1.62271e-08	1.99718e-08	2.16076e-08	2.56805e-08	2.92499e-08	3.63777e-08	3.83965e-08	3.75369e-08	3.76027e-08	4.01123e-08	4.31182e-08	4.23417e-08	4.43046e-08	4.77491e-08	4.47879e-08	2.92822e-08	4.33562e-08	4.95791e-08
10	9.93755e-08	2.98955e-08	1.10263e-08	4.13289e-08	5.54274e-08	6.23348e-08	6.31052e-08	6.53195e-08	7.26771e-08	7.55222e-08	7.22055e-08	7.07919e-08	7.60273e-08	7.05125e-08	5.34166e-08	4.78929e-08	5.19333e-08	5.20534e-08	5.23576e-08	5.20246e-08	5.41288e-08	5.08134e-08	4.10917e-08	3.76472e-08	4.0849e-08	3.40701e-08	1.78327e-08	1.13681e-08	1.27029e-08	1.55943e-08	2.1445e-08	2.41109e-08	2.19866e-08	2.47322e-08	3.10263e-08	3.41442e-08	3.16759e-08	3.47685e-08	4.24388e-08	4.54955e-08	4.46172e-08	4.51175e-08	4.72963e-08	4.82651e-08	4.62771e-08	3.98575e-08	3.1692e-08	3.55621e-08	4.64751e-08
11	6.35084e-08	1.16888e-08	3.92555e-08	5.36505e-08	6.05372e-08	6.64561e-08	7.98323e-08	7.6852e-08	8.61754e-08	8.83078e-08	8.31482e-08	7.96215e-08	7.62279e-08	7.21181e-08	5.44822e-08	4.83035e-08	4.77132e-08	4.93576e-08	5.8848e-08	5.97558e-08	5.95311e-08	5.68745e-08	4.7305e-08	4.45727e-08	3.90049e-08	3.19638e-08	1.74625e-08	1.07952e-08	9.67355e-09	1.23499e-08	1.98223e-08	2.25063e-08	2.48005e-08	2.75566e-08	2.84466e-08	3.12476e-08	3.19514e-08	3.44443e-08	3.97806e-08	4.27089e-08	4.23228e-08	4.32755e-08	4.57392e-08	4.73711e-08	4.80104e-08	4.18016e-08	3.20871e-08	2.8831e-08	0
12	2.79482e-08	3.78531e-09	3.08463e-08	5.18746e-08	6.35915e-08	7.88125e-08	9.34271e-08	1.03179e-07	1.02154e-07	1.02926e-07	1.01861e-07	9.44868e-08	8.26955e-08	7.30873e-08	6.37288e-08	5.62484e-08	4.7873e-08	4.99203e-08	6.72784e-08	7.11016e-08	6.64606e-08	6.35849e-08	6.26343e-08	5.49076e-08	4.14359e-08	3.11956e-08	2.35113e-08	1.73314e-08	1.1985e-08	1.24341e-08	1.91201e-08	2.5244e-08	3.0783e-08	3.29205e-08	2.5281e-08	2.67543e-08	3.30693e-08	3.56841e-08	3.51276e-08	3.58245e-08	3.91384e-08	4.07397e-08	4.16837e-08	4.37122e-08	4.39849e-08	4.30532e-08	3.45128e-08	1.5948e-08	0
13	2.67997e-08	3.5176e-09	1.88611e-08	4.90605e-08	8.02773e-08	9.63967e-08	1.05126e-07	1.10404e-07	1.08698e-07	1.05251e-07	1.0456e-07	9.74019e-08	9.19232e-08	8.13698e-08	7.19269e-08	6.50765e-08	5.97804e-08	6.18463e-08	6.6851e-08	7.17098e-08	6.8145e-08	6.65068e-08	6.06101e-08	5.38378e-08	4.65412e-08	3.70718e-08	3.17629e-08	2.50164e-08	2.1222e-08	2.10199e-08	2.4395e-08	3.05145e-08	3.29839e-08	3.51974e-08	2.87325e-08	2.99266e-08	3.32164e-08	3.55983e-08	3.6942e-08	3.75634e-08	3.91112e-08	4.10769e-08	3.84699e-08	4.10678e-08	4.11921e-08	4.52215e-08	3.52136e-08	1.20802e-08	0
14	3.68967e-09	2.73416e-08	5.81873e-08	9.94726e-08	9.97997e-08	1.06085e-07	1.06663e-07	1.08792e-07	1.09711e-07	1.07133e-07	9.71563e-08	9.53532e-08	9.79883e-08	9.3891e-08	8.4123e-08	7.96896e-08	8.29346e-08	7.915e-08	6.78496e-08	6.4128e-08	6.76792e-08	6.3319e-08	5.4813e-08	5.07854e-08	5.39991e-08	5.04951e-08	3.9435e-08	3.55738e-08	3.64145e-08	3.6487e-08	3.66919e-08	3.71516e-08	3.6566e-08	3.73144e-08	3.85457e-08	3.91225e-08	3.80722e-08	3.96179e-08	4.38504e-08	4.49431e-08	4.33789e-08	4.14819e-08	4.04539e-08	3.94765e-08	4.10573e-08	5.11316e-08	7.08424e-08	1.88743e-08	0
15	2.57349e-08	7.57327e-08	1.42379e-07	1.6258e-07	1.07201e-07	1.05876e-07	1.09791e-07	1.12096e-07	1.32269e-07	1.28936e-07	1.07989e-07	1.05098e-07	1.04869e-07	1.01167e-07	9.94443e-08	9.5233e-08	9.18113e-08	8.92424e-08	7.3909e-08	7.12515e-08	6.60825e-08	6.25567e-08	6.02581e-08	5.67782e-08	5.79414e-08	5.38493e-08	4.96971e-08	4.51606e-08	4.55918e-08	4.54982e-08	4.3494e-08	4.34512e-08	4.13633e-08	4.14432e-08	4.28016e-08	4.25944e-08	4.07351e-08	4.18372e-08	4.07186e-08	4.15447e-08	4.20785e-08	3.96052e-08	3.71732e-08	3.71787e-08	3.67707e-08	4.63905e-08	6.52316e-08	3.16858e-08	0
16	1.02693e-07	1.26057e-07	1.27997e-07	1.23913e-07	1.29581e-07	1.19938e-07	1.21777e-07	1.37235e-07	1.73217e-07	1.71814e-07	1.29883e-07	1.14395e-07	1.0592e-07	1.02697e-07	1.10229e-07	1.06942e-07	9.62133e-08	8.79728e-08	8.07471e-08	7.22681e-08	6.06671e-08	5.72845e-08	6.64007e-08	6.46992e-08	5.55084e-08	5.32025e-08	5.47932e-08	5.39736e-08	4.85317e-08	4.645e-08	4.70006e-08	4.60093e-08	4.49647e-08	4.43515e-08	4.59212e-08	4.59394e-08	4.65285e-08	4.43643e-08	3.72557e-08	3.59068e-08	3.60361e-08	3.52905e-08	3.47097e-08	3.20402e-08	3.2848e-08	3.53565e-08	3.9621e-08	4.88185e-08	0
17	1.90903e-07	2.15594e-07	1.94694e-07	1.68399e-07	1.40991e-07	1.29132e-07	1.3659e-07	1.52008e-07	1.69029e-07	1.62273e-07	1.32054e-07	1.13893e-07	1.10555e-07	1.06613e-07	1.03817e-07	1.0095e-07	9.41575e-08	8.71626e-08	7.73222e-08	7.00703e-08	6.30206e-08	5.99956e-08	6.25463e-08	6.05915e-08	5.44425e-08	5.11635e-08	5.0789e-08	4.9348e-08	4.54882e-08	4.33219e-08	4.41408e-08	4.29795e-08	4.21123e-08	4.05355e-08	4.26583e-08	4.25661e-08	4.40892e-08	4.17707e-08	3.91303e-08	3.65611e-08	3.5423e-08	3.39093e-08	3.38382e-08	3.09842e-08	2.80482e-08	2.68246e-08	3.17482e-08	5.04996e-08	0
18	2.74716e-07	2.49718e-07	2.00278e-07	1.56052e-07	1.47763e-07	1.37884e-07	1.29899e-07	1.28959e-07	1.241e-07	1.21057e-07	1.1845e-07	1.18673e-07	1.19078e-07	1.11524e-07	9.26755e-08	8.56452e-08	8.96225e-08	8.51375e-08	7.74376e-08	7.30613e-08	7.62882e-08	7.20636e-08	5.86258e-08	5.46176e-08	5.66578e-08	5.40058e-08	4.76727e-08	4.51224e-08	4.57976e-08	4.48491e-08	4.16113e-08	4.05677e-08	4.03464e-08	3.96522e-08	3.6205e-08	3.58124e-08	3.50415e-08	3.64784e-08	3.87848e-08	3.95431e-08	3.83689e-08	3.67571e-08	3.39973e-08	2.84984e-08	2.28386e-08	1.78562e-08	2.15132e-08	0	0
19	3.29049e-07	3.3271e-07	2.28397e-07	1.79875e-07	1.48784e-07	1.2869e-07	1.24004e-07	1.19422e-07	1.04907e-07	1.05082e-07	1.16681e-07	1.17767e-07	1.32871e-07	1.24878e-07	9.33513e-08	8.62212e-08	8.00249e-08	7.6587e-08	7.91656e-08	7.53996e-08	7.38915e-08	6.99971e-08	5.87475e-08	5.43767e-08	5.38034e-08	5.08749e-08	4.90115e-08	4.5538e-08	4.59715e-08	4.43966e-08	4.15714e-08	3.96644e-08	4.04623e-08	3.92905e-08	3.49007e-08	3.35291e-08	3.32248e-08	3.3598e-08	3.38668e-08	3.46998e-08	3.65749e-08	3.42706e-08	3.45904e-08	2.82085e-08	1.54501e-08	1.32389e-08	1.02723e-08	0	0
20	6.90508e-07	3.3212e-07	1.93941e-07	1.35998e-07	1.33054e-07	1.48212e-07	1.31002e-07	1.23912e-07	1.08045e-07	1.07066e-07	1.18924e-07	1.29728e-07	1.52493e-07	1.46878e-07	1.05077e-07	8.43001e-08	7.03175e-08	6.58034e-08	8.28908e-08	8.20297e-08	7.08151e-08	6.61231e-08	6.40783e-08	5.99376e-08	4.96599e-08	4.77713e-08	5.52668e-08	5.48558e-08	4.9431e-08	4.77344e-08	4.7253e-08	4.66321e-08	4.2495e-08	4.11152e-08	3.72908e-08	3.60663e-08	3.39246e-08	3.19884e-08	2.92895e-08	2.90034e-08	2.89387e-08	3.6932e-08	6.19477e-08	2.31954e-08	7.76196e-09	1.00204e-08	4.79826e-09	0	0
21	5.32193e-11	5.96503e-08	1.32303e-07	1.52396e-07	1.52349e-07	1.72083e-07	1.44054e-07	1.2996e-07	1.15976e-07	1.12423e-07	1.19444e-07	1.30276e-07	1.40856e-07	1.34898e-07	1.07381e-07	8.52814e-08	7.86817e-08	7.40602e-08	7.97375e-08	8.00018e-08	7.31123e-08	6.87727e-08	6.42099e-08	6.02271e-08	5.32725e-08	5.08214e-08	5.62248e-08	5.57664e-08	5.24386e-08	4.95576e-08	4.86126e-08	4.70444e-08	4.36881e-08	4.15496e-08	3.77646e-08	3.60148e-08	3.41307e-08	3.18764e-08	3.18132e-08	3.08452e-08	2.81014e-08	3.62733e-08	5.83967e-08	2.22376e-08	1.4251e-08	1.14334e-08	3.72335e-09	0	0
22	2.89925e-11	1.22504e-07	1.65937e-07	1.31488e-07	1.24646e-07	1.22891e-07	1.24316e-07	1.23358e-07	1.16914e-07	1.14641e-07	1.11493e-07	1.09164e-07	1.0537e-07	1.02064e-07	9.75719e-08	9.58436e-08	9.75474e-08	9.1366e-08	7.7257e-08	7.14165e-08	7.50297e-08	7.15063e-08	6.21817e-08	5.86231e-08	6.07061e-08	5.81988e-08	5.0971e-08	4.86395e-08	4.95814e-08	4.79569e-08	4.28117e-08	4.12566e-08	4.18903e-08	4.03164e-08	3.49592e-08	3.32169e-08	3.31797e-08	3.34765e-08	3.33434e-08	3.28659e-08	3.13699e-08	2.86408e-08	1.99906e-08	2.77398e-08	2.17984e-08	1.40984e-08	3.17885e-09	0	0
23	0	4.69428e-11	8.06165e-08	1.25837e-07	1.3197e-07	1.28279e-07	1.27193e-07	1.24913e-07	1.12514e-07	1.09738e-07	1.07902e-07	1.0496e-07	9.06823e-08	8.81063e-08	9.56049e-08	9.47794e-08	1.08902e-07	1.03521e-07	8.31753e-08	7.69137e-08	7.11458e-08	6.77934e-08	6.66123e-08	6.23577e-08	6.22978e-08	5.94142e-08	5.35335e-08	5.01842e-08	5.03849e-08	4.80749e-08	4.59567e-08	4.33566e-08	4.30939e-08	4.05855e-08	3.75275e-08	3.48019e-08	3.27867e-08	3.2016e-08	2.75654e-08	2.69706e-08	2.63661e-08	2.37724e-08	1.77487e-08	2.05637e-08	2.3471e-08	1.4142e-08	1.43736e-09	0	0
24	0	1.7544e-11	6.44147e-08	9.86659e-08	1.16798e-07	1.09708e-07	1.2194e-07	1.3751e-07	1.01494e-07	9.33128e-08	1.00924e-07	9.81473e-08	8.2244e-08	7.89207e-08	8.68835e-08	9.44164e-08	1.12612e-07	1.12558e-07	9.13072e-08	7.71917e-08	6.12341e-08	5.66687e-08	6.95616e-08	6.91495e-08	5.99138e-08	5.69816e-08	5.62741e-08	5.3841e-08	4.69644e-08	4.54387e-08	4.94913e-08	4.79011e-08	4.2022e-08	4.01471e-08	4.26715e-08	4.06346e-08	3.47225e-08	2.9569e-08	2.25998e-08	1.89597e-08	1.69517e-08	1.50717e-08	1.26027e-08	1.4228e-08	1.69591e-08	8.89666e-09	9.05188e-10	0	0
25	0	0	4.29483e-11	8.42572e-08	1.14953e-07	1.08601e-07	1.14982e-07	1.29394e-07	9.82991e-08	8.8716e-08	9.43171e-08	9.13048e-08	8.26117e-08	7.89593e-08	8.20811e-08	9.1851e-08	9.91732e-08	9.89752e-08	8.25373e-08	6.80005e-08	5.913e-08	5.40198e-08	6.23401e-08	6.20997e-08	5.63771e-08	5.2901e-08	5.09968e-08	4.76544e-08	4.29534e-08	4.11762e-08	4.38462e-08	4.20367e-08	3.80551e-08	3.52767e-08	3.65212e-08	3.39472e-08	3.15217e-08	2.6425e-08	2.33553e-08	1.8365e-08	1.51803e-08	1.32044e-08	1.11739e-08	8.62441e-09	6.85126e-09	1.56573e-08	6.33212e-10	0	0
26	0	0	1.47225e-11	4.32722e-08	1.18276e-07	1.20243e-07	1.25119e-07	9.297e-08	9.31275e-08	1.11114e-07	9.5471e-08	9.14732e-08	8.93535e-08	8.74901e-08	8.4424e-08	7.99532e-08	7.76746e-08	7.24123e-08	6.87584e-08	6.62204e-08	6.79552e-08	6.47989e-08	5.6893e-08	5.40784e-08	5.56068e-08	5.30294e-08	4.59702e-08	4.3406e-08	4.46295e-08	4.23033e-08	3.57493e-08	3.34237e-08	3.45212e-08	3.18219e-08	2.40171e-08	2.15973e-08	2.20022e-08	2.18679e-08	1.95714e-08	1.78904e-08	1.55159e-08	1.26481e-08	8.76286e-09	6.64012e-09	3.00222e-09	8.00996e-10	1.56193e-08	0	0
27	0	0	0	1.85672e-11	5.0498e-08	1.39733e-07	1.47843e-07	1.0642e-07	9.61671e-08	1.09223e-07	9.84754e-08	9.24429e-08	8.3244e-08	8.25228e-08	8.09509e-08	7.71518e-08	6.8263e-08	6.32802e-08	6.68666e-08	6.37228e-08	6.28602e-08	5.9336e-08	5.49902e-08	5.17118e-08	5.19518e-08	4.84788e-08	4.50656e-08	4.2104e-08	4.21788e-08	3.92433e-08	3.35714e-08	3.09594e-08	3.10477e-08	2.77817e-08	2.16614e-08	1.85673e-08	1.77648e-08	1.60878e-08	1.30022e-08	1.11561e-08	1.05505e-08	7.79369e-09	3.79964e-09	1.32903e-09	5.458e-09	1.79552e-08	2.8611e-08	3.96465e-08	0
28	0	0	0	0	2.13637e-11	6.45318e-08	1.58578e-07	1.44926e-07	1.16551e-07	8.70633e-08	9.46987e-08	9.26254e-08	7.35801e-08	6.69553e-08	7.35042e-08	7.0854e-08	6.69577e-08	6.47802e-08	7.16094e-08	6.72227e-08	5.5453e-08	5.25901e-08	5.69066e-08	5.54226e-08	4.7218e-08	4.50994e-08	4.91517e-08	4.72236e-08	3.99914e-08	3.74449e-08	3.72807e-08	3.4671e-08	2.70204e-08	2.4368e-08	2.42293e-08	2.12837e-08	1.44559e-08	9.95751e-09	6.63786e-09	3.63743e-09	1.35277e-09	3.50234e-09	4.9725e-09	8.89772e-09	1.44354e-08	2.0547e-08	1.29585e-08	3.79683e-08	0
29	1.38571e-07	0	0	0	0	2.25335e-11	8.01556e-08	1.92473e-07	1.30642e-07	9.62464e-08	9.59723e-08	9.23741e-08	7.40196e-08	6.95136e-08	7.00881e-08	6.96366e-08	6.80436e-08	6.70737e-08	7.2018e-08	6.7392e-08	6.05822e-08	5.75148e-08	5.94241e-08	5.65921e-08	5.04138e-08	4.77797e-08	4.87052e-08	4.62203e-08	4.15788e-08	3.90219e-08	3.67297e-08	3.34255e-08	2.82907e-08	2.55788e-08	2.27242e-08	1.91225e-08	1.47306e-08	9.94012e-09	7.58484e-09	3.43764e-09	1.12496e-09	5.95644e-09	6.08598e-09	1.33338e-08	1.64225e-08	1.99694e-08	1.95029e-08	2.04935e-08	0
30	2.17408e-07	8.09916e-08	0	0	0	0	2.59384e-11	1.17841e-07	1.39336e-07	1.01304e-07	9.76113e-08	1.07321e-07	9.10392e-08	1.05645e-07	8.28532e-08	7.28891e-08	7.4617e-08	7.07114e-08	6.63018e-08	6.39379e-08	6.46483e-08	6.21746e-08	5.63575e-08	5.3923e-08	5.52706e-08	5.17234e-08	4.23632e-08	3.91253e-08	4.10408e-08	3.79082e-08	3.00903e-08	2.69813e-08	2.92607e-08	2.56278e-08	1.52366e-08	1.15033e-08	1.31204e-08	1.13888e-08	6.69341e-09	2.85524e-09	3.53738e-10	7.37606e-09	3.01554e-08	8.04959e-09	1.13841e-08	2.35303e-08	3.6522e-08	1.21693e-08	0
31	1.59094e-07	1.35382e-07	4.26424e-08	0	0	0	0	4.78577e-11	9.71436e-08	9.47577e-08	9.27573e-08	1.02566e-07	8.84271e-08	9.99204e-08	7.84655e-08	6.84347e-08	7.10752e-08	6.63043e-08	6.54546e-08	6.32109e-08	6.431e-08	6.10837e-08	5.80215e-08	5.6088e-08	5.56022e-08	5.13702e-08	4.31843e-08	4.02735e-08	3.92005e-08	3.53925e-08	3.23404e-08	2.91731e-08	2.77371e-08	2.34102e-08	1.64739e-08	1.25345e-08	9.63715e-09	7.06112e-09	4.69132e-10	3.08505e-09	4.18675e-09	1.3062e-08	4.26014e-08	1.62321e-08	1.57829e-08	2.7928e-08	4.54271e-08	1.60948e-08	0
32	1.11739e-07	1.04607e-07	3.93185e-08	0	0	0	0	2.77572e-11	7.15968e-08	9.22093e-08	9.50964e-08	8.41111e-08	7.69759e-08	6.99893e-08	7.0698e-08	6.71851e-08	6.56641e-08	6.52718e-08	6.65959e-08	6.56529e-08	5.99822e-08	5.85386e-08	6.22932e-08	5.99738e-08	5.24574e-08	4.87048e-08	4.6826e-08	4.23204e-08	3.33744e-08	3.09685e-08	3.73318e-08	3.43384e-08	2.44876e-08	2.02977e-08	2.24424e-08	1.80746e-08	7.64428e-09	7.01962e-10	4.71727e-09	9.11688e-09	1.33245e-08	1.77423e-08	2.31857e-08	2.85305e-08	3.06126e-08	3.23926e-08	4.10559e-08	3.0624e-08	0
33	8.92238e-08	8.97827e-08	5.4326e-08	0	0	0	0	1.67982e-11	5.46581e-08	8.39968e-08	9.16228e-08	8.42117e-08	7.21412e-08	6.818e-08	6.71557e-08	6.31021e-08	6.2791e-08	6.1933e-08	5.99003e-08	5.83066e-08	5.41376e-08	5.33849e-08	5.48802e-08	5.19473e-08	4.73022e-08	4.44839e-08	4.02793e-08	3.53286e-08	2.97699e-08	2.78867e-08	3.02184e-08	2.66532e-08	1.99675e-08	1.54052e-08	1.38373e-08	9.4549e-09	4.38703e-09	1.37733e-09	4.55843e-09	9.76512e-09	1.49909e-08	1.98621e-08	2.34672e-08	2.95339e-08	3.49039e-08	3.86018e-08	4.04207e-08	4.27078e-08	3.95349e-08
34	7.26896e-08	8.62958e-08	7.20297e-08	0	0	0	0	9.3988e-12	4.62141e-08	8.71278e-08	9.31844e-08	6.43375e-08	6.48678e-08	6.30206e-08	6.3399e-08	6.40929e-08	6.37271e-08	6.20357e-08	5.62161e-08	5.41093e-08	5.51491e-08	5.25916e-08	4.59353e-08	4.34059e-08	4.51043e-08	4.13575e-08	3.21273e-08	2.81778e-08	3.0547e-08	2.72251e-08	1.72506e-08	1.36667e-08	1.61483e-08	1.18e-08	9.41919e-10	3.14653e-09	1.04291e-09	2.64557e-09	7.29523e-09	1.14604e-08	1.30004e-08	1.74988e-08	2.46979e-08	3.09799e-08	3.6913e-08	4.07143e-08	3.3099e-08	4.81579e-08	4.51098e-08
35	7.53765e-08	8.34136e-08	1.00306e-07	5.87624e-08	0	0	0	3.91588e-12	3.38547e-08	8.46443e-08	9.14169e-08	5.38583e-08	5.62585e-08	5.47189e-08	5.52314e-08	5.57691e-08	5.62071e-08	5.44833e-08	5.25422e-08	5.13648e-08	5.41171e-08	5.11178e-08	4.30959e-08	4.13405e-08	4.04731e-08	3.61212e-08	3.09454e-08	2.75061e-08	2.65829e-08	2.29019e-08	1.48225e-08	1.15952e-08	1.08763e-08	6.59031e-09	6.23768e-10	3.46206e-09	5.52462e-09	8.15818e-09	1.26963e-08	1.64018e-08	1.63882e-08	2.16252e-08	2.92244e-08	3.49139e-08	3.89056e-08	4.1331e-08	3.46777e-08	5.92407e-08	4.22112e-08
36	5.36854e-08	6.17686e-08	6.66667e-08	6.85266e-08	0	0	0	0	1.07054e-11	6.91423e-08	4.66398e-08	4.66553e-08	4.48537e-08	4.50503e-08	4.7865e-08	4.98207e-08	4.76423e-08	5.00122e-08	5.39368e-08	5.58401e-08	5.55391e-08	5.35549e-08	4.75532e-08	4.24724e-08	3.52326e-08	3.21403e-08	3.56975e-08	3.22737e-08	2.25049e-08	1.8362e-08	1.82665e-08	1.42607e-08	3.73256e-09	7.93548e-10	5.38965e-09	1.65498e-09	8.65812e-09	1.51892e-08	1.83264e-08	2.2108e-08	2.57066e-08	2.99401e-08	3.32329e-08	3.93719e-08	4.19316e-08	4.32215e-08	4.29204e-08	4.8931e-08	4.49598e-08
37	5.23272e-08	5.57418e-08	5.82359e-08	7.4048e-08	3.03846e-08	0	0	0	4.85364e-12	5.32812e-08	3.86162e-08	3.81016e-08	4.23276e-08	4.64617e-08	4.49836e-08	4.66866e-08	4.55112e-08	4.80406e-08	4.97178e-08	5.08371e-08	5.00705e-08	4.8582e-08	4.36853e-08	3.81892e-08	3.3682e-08	3.09208e-08	3.09034e-08	2.73352e-08	2.10136e-08	1.7061e-08	1.40127e-08	1.04034e-08	4.33718e-09	2.38633e-09	2.1906e-09	1.6066e-09	7.84586e-09	1.44704e-08	1.86288e-08	2.32931e-08	2.78461e-08	3.18366e-08	3.46878e-08	4.08313e-08	4.17548e-08	4.53887e-08	4.73887e-08	4.84155e-08	4.52396e-08
38	5.61247e-08	5.15194e-08	4.73662e-08	3.98399e-08	1.50544e-08	0	0	0	0	1.31602e-11	4.27648e-08	4.288e-08	4.82229e-08	3.05664e-08	4.46386e-08	5.15915e-08	5.0926e-08	5.11657e-08	4.36899e-08	4.22554e-08	4.29644e-08	4.1181e-08	3.66593e-08	3.48009e-08	3.66501e-08	3.29033e-08	2.12151e-08	1.74205e-08	2.01823e-08	1.66709e-08	8.11297e-09	4.63327e-09	7.86025e-09	3.5604e-09	8.88187e-09	1.35339e-08	1.07714e-08	1.34706e-08	2.01532e-08	2.49967e-08	2.77295e-08	3.23871e-08	3.78859e-08	4.30899e-08	6.39341e-08	4.34788e-08	4.11821e-08	4.8253e-08	5.42474e-08
39	5.64995e-08	5.60731e-08	4.7963e-08	3.02262e-08	1.71074e-09	0	0	0	0	9.58539e-12	2.048e-08	4.17839e-08	4.34219e-08	2.04815e-08	4.14345e-08	4.8529e-08	4.76746e-08	4.70186e-08	4.2062e-08	4.09143e-08	4.29879e-08	4.05956e-08	3.82683e-08	3.64226e-08	3.63069e-08	3.22971e-08	2.17749e-08	1.7895e-08	1.69889e-08	1.34675e-08	1.08771e-08	7.24548e-09	5.71512e-09	1.05535e-09	7.20406e-09	1.19113e-08	1.6776e-08	1.96676e-08	2.57959e-08	3.00472e-08	3.22406e-08	3.71549e-08	3.84896e-08	4.48159e-08	7.65577e-08	5.20693e-08	4.43035e-08	4.88257e-08	4.58398e-08
40	5.977e-08	5.93669e-08	5.07718e-08	2.83965e-08	1.6888e-08	0	0	0	0	7.87522e-12	7.85248e-09	2.94458e-08	3.39689e-08	3.9257e-08	3.9668e-08	4.18385e-08	3.90936e-08	4.07318e-08	4.1511e-08	4.31761e-08	4.21168e-08	4.23974e-08	4.41907e-08	4.14104e-08	3.39389e-08	2.97233e-08	2.59099e-08	2.07556e-08	1.06129e-08	8.41205e-09	1.71654e-08	1.42863e-08	2.92653e-09	1.73941e-09	8.90804e-10	5.34499e-09	2.10303e-08	2.92009e-08	3.0854e-08	3.49202e-08	4.12754e-08	4.25402e-08	3.42977e-08	3.88223e-08	5.68459e-08	6.04658e-08	5.65412e-08	5.54197e-08	4.11471e-08
41	5.74885e-08	6.13682e-08	5.82466e-08	4.0752e-08	3.02622e-08	0	0	0	0	6.49497e-09	7.58448e-09	2.73905e-08	3.34088e-08	3.96161e-08	4.02331e-08	4.20862e-08	3.68636e-08	3.76733e-08	3.81065e-08	3.8385e-08	3.70374e-08	3.78514e-08	3.59873e-08	3.32757e-08	2.82828e-08	2.35156e-08	1.96168e-08	1.4271e-08	7.75462e-09	5.48113e-09	9.86356e-09	6.55672e-09	1.70687e-09	7.60894e-09	9.35674e-09	1.53666e-08	2.35791e-08	3.03621e-08	3.29892e-08	3.71921e-08	4.42624e-08	4.4989e-08	3.93794e-08	4.37902e-08	5.84142e-08	6.21056e-08	6.06753e-08	5.89028e-08	4.75978e-08
42	5.93755e-08	6.19785e-08	6.5642e-08	6.7218e-08	6.10309e-08	0	0	0	1.18508e-12	6.49399e-09	2.64232e-08	2.94535e-08	3.49818e-08	3.86875e-08	3.854e-08	3.92104e-08	3.73586e-08	3.62647e-08	3.15599e-08	3.10462e-08	3.2065e-08	2.79596e-08	1.63375e-08	1.21351e-08	1.45049e-08	1.20719e-08	6.69946e-09	4.29388e-09	6.40618e-09	3.21258e-09	8.24321e-09	1.15001e-08	8.87533e-09	1.33983e-08	2.25938e-08	2.64364e-08	2.35552e-08	2.63337e-08	3.46322e-08	4.01434e-08	4.24007e-08	4.67213e-08	5.26191e-08	5.67629e-08	6.04175e-08	6.40366e-08	6.37062e-08	6.20963e-08	5.91072e-08
43	6.28612e-08	6.63164e-08	6.13716e-08	5.99075e-08	6.57329e-08	0	0	0	0	5.88375e-12	3.29446e-08	3.36862e-08	3.71956e-08	4.14282e-08	3.89734e-08	3.96901e-08	2.54743e-08	2.36352e-08	2.44328e-08	2.37691e-08	4.10004e-08	3.6129e-08	1.15006e-08	6.79054e-09	4.0265e-09	1.29183e-09	5.94636e-09	3.02001e-09	3.47506e-09	4.15027e-11	1.17108e-08	1.50619e-08	1.52137e-08	1.94726e-08	1.88331e-08	2.27374e-08	2.55387e-08	2.87207e-08	5.26903e-08	5.77903e-08	4.51718e-08	4.94232e-08	5.4197e-08	5.82218e-08	6.43311e-08	6.79016e-08	6.71521e-08	6.68261e-08	6.40729e-08
44	5.04418e-08	6.2922e-08	6.91724e-08	7.17314e-08	6.74232e-08	0	0	0	0	4.9432e-12	3.31649e-08	3.67808e-08	3.96499e-08	5.77163e-08	4.37318e-08	3.1686e-08	7.41489e-09	1.87644e-09	1.54121e-08	2.8619e-08	5.16827e-08	5.01585e-08	1.47325e-08	1.38514e-09	1.04801e-08	1.05179e-08	8.06971e-09	9.91475e-09	9.03459e-10	3.50891e-09	9.26107e-09	1.43632e-08	2.52229e-08	2.46591e-08	7.99734e-09	1.01891e-08	2.06259e-08	4.01589e-08	7.98455e-08	8.52585e-08	6.14934e-08	5.33437e-08	5.08405e-08	5.57817e-08	6.81275e-08	7.51819e-08	9.21446e-08	6.97809e-08	6.58921e-08
45	4.45406e-08	6.03457e-08	7.33825e-08	7.23287e-08	9.1676e-08	0	0	0	0	2.66957e-12	3.76009e-08	4.51933e-08	4.50084e-08	5.57808e-08	3.95058e-08	2.75773e-08	1.04727e-08	5.90221e-09	1.83648e-08	3.10537e-08	4.08867e-08	3.80166e-08	1.39482e-08	2.91977e-09	6.70177e-09	6.54829e-09	6.69216e-09	8.08745e-09	9.71066e-10	4.30109e-09	1.08701e-08	1.63648e-08	2.33588e-08	2.19711e-08	1.3001e-08	1.57241e-08	2.17121e-08	4.26812e-08	7.91857e-08	8.46644e-08	6.66434e-08	5.7e-08	5.3667e-08	5.87854e-08	7.00003e-08	7.78789e-08	1.02018e-07	7.724e-08	7.06e-08
46	4.54586e-08	5.21886e-08	6.33329e-08	7.92563e-08	1.18274e-07	7.78667e-08	0	0	0	1.39898e-12	3.10304e-08	7.17344e-08	5.96835e-08	3.45361e-08	3.88461e-08	3.56511e-08	2.85947e-08	2.6741e-08	2.78795e-08	2.62517e-08	2.27647e-08	1.88566e-08	1.33566e-08	1.15713e-08	1.25374e-08	1.04093e-08	4.18026e-09	1.84485e-09	3.23258e-09	2.89763e-11	8.46507e-09	1.14157e-08	9.11031e-09	1.35524e-08	2.70465e-08	3.17441e-08	2.77117e-08	3.56766e-08	5.27947e-08	6.01384e-08	5.73773e-08	5.78341e-08	5.86108e-08	6.15397e-08	6.47302e-08	6.90292e-08	7.41066e-08	7.79565e-08	7.75134e-08
47	4.0163e-08	5.00793e-08	6.2117e-08	7.57169e-08	8.67768e-08	1.06719e-07	0	0	0	0	6.62406e-12	7.54671e-08	6.79948e-08	4.13161e-08	4.20283e-08	3.91742e-08	3.53201e-08	3.23255e-08	2.79344e-08	2.62191e-08	1.77659e-08	1.36641e-08	1.87957e-08	1.67743e-08	1.84195e-08	1.52893e-08	7.55785e-09	5.06067e-09	4.83268e-09	1.00623e-09	1.53224e-09	4.57067e-09	5.51444e-09	1.07485e-08	2.44622e-08	2.8977e-08	2.95214e-08	3.73171e-08	3.49202e-08	4.19065e-08	5.37103e-08	5.57018e-08	6.21708e-08	6.42733e-08	6.48721e-08	6.98797e-08	7.20871e-08	7.55062e-08	8.24443e-08
48	3.40262e-08	3.9452e-08	5.52279e-08	6.52664e-08	7.94203e-08	1.16901e-07	5.62522e-08	0	0	0	2.5031e-12	5.56679e-08	8.88377e-08	5.60053e-08	4.80362e-08	6.42007e-08	3.9287e-08	3.10413e-08	2.81252e-08	2.37364e-08	1.92144e-08	1.89691e-08	2.56436e-08	2.52103e-08	1.8124e-08	1.54297e-08	1.37016e-08	1.02541e-08	2.58737e-09	1.33131e-09	9.71083e-09	6.99467e-09	4.28689e-09	9.88354e-09	1.38391e-08	2.10673e-08	3.61378e-08	3.81292e-08	2.42192e-08	2.78664e-08	4.35109e-08	5.46664e-08	6.22278e-08	6.73797e-08	7.16947e-08	7.25441e-08	6.58077e-08	7.20868e-08	1.01681e-07
49	3.42562e-08	4.09825e-08	5.20707e-08	6.12943e-08	6.81521e-08	8.42659e-08	6.98072e-08	0	0	0	0	1.0489e-11	7.90437e-08	6.90601e-08	5.86729e-08	6.61777e-08	4.19717e-08	3.35984e-08	3.16015e-08	2.64447e-08	2.30999e-08	2.28481e-08	2.51482e-08	2.35302e-08	1.76438e-08	1.46673e-08	1.09204e-08	6.66243e-09	1.5127e-09	1.05931e-09	6.63574e-09	3.42036e-09	4.39536e-09	1.00105e-08	1.67517e-08	2.47526e-08	3.45381e-08	3.58746e-08	2.92337e-08	3.43059e-08	4.48348e-08	5.58176e-08	6.17919e-08	6.74079e-08	7.22845e-08	7.1504e-08	6.70206e-08	7.42315e-08	1.11773e-07
50	3.68748e-08	4.34351e-08	4.98531e-08	5.95239e-08	6.73542e-08	7.74767e-08	8.38145e-08	0	0	0	0	6.20039e-12	6.52919e-08	7.26355e-08	6.18716e-08	4.92921e-08	4.46716e-08	3.93474e-08	3.5278e-08	3.2334e-08	3.0886e-08	2.66482e-08	1.87397e-08	1.54756e-08	1.67267e-08	1.32939e-08	4.93853e-09	1.52199e-09	2.86135e-09	2.41062e-10	8.84711e-09	1.20054e-08	9.93438e-09	1.49778e-08	2.66435e-08	3.167e-08	2.87248e-08	3.42119e-08	4.86491e-08	5.44111e-08	5.26796e-08	5.46644e-08	5.75779e-08	6.11012e-08	6.3532e-08	6.74603e-08	7.124e-08	7.5926e-08	8.2066e-08
51	3.69895e-08	4.67492e-08	4.87253e-08	5.8957e-08	6.72724e-08	7.29934e-08	9.47426e-08	5.38355e-08	0	0	0	2.52285e-12	4.78869e-08	8.94886e-08	6.7677e-08	5.44197e-08	4.69191e-08	4.03133e-08	3.57347e-08	3.28163e-08	3.17666e-08	2.69597e-08	2.04311e-08	1.75495e-08	1.61218e-08	1.19112e-08	6.99366e-09	3.89584e-09	3.0647e-09	9.46351e-10	8.66892e-09	1.13865e-08	1.21072e-08	1.79909e-08	2.22438e-08	2.67463e-08	2.76274e-08	3.40071e-08	4.39033e-08	4.87237e-08	5.15849e-08	5.34887e-08	6.74009e-08	7.00577e-08	6.02734e-08	6.44899e-08	6.74074e-08	7.18607e-08	7.90569e-08
52	3.39503e-08	4.29781e-08	4.23838e-08	4.74136e-08	5.7885e-08	6.13604e-08	6.40104e-08	6.55764e-08	0	0	0	0	1.39408e-11	8.03548e-08	7.76166e-08	5.11909e-08	4.83718e-08	4.29835e-08	3.71361e-08	3.2685e-08	2.70637e-08	2.46985e-08	2.5463e-08	2.18426e-08	1.28357e-08	9.65933e-09	1.2943e-08	9.98852e-09	8.49895e-10	2.88559e-09	3.63831e-09	8.01265e-09	1.84421e-08	2.09894e-08	1.23665e-08	1.61321e-08	2.96243e-08	3.39403e-08	2.97359e-08	3.46047e-08	4.5998e-08	6.14876e-08	8.80806e-08	9.1521e-08	7.16067e-08	6.52138e-08	6.19634e-08	6.73628e-08	7.82971e-08
53	2.59761e-08	3.50232e-08	3.30564e-08	4.11426e-08	5.287e-08	5.56144e-08	5.86213e-08	6.96461e-08	0	0	0	0	8.71551e-12	7.08124e-08	7.66293e-08	5.2534e-08	5.20356e-08	4.59946e-08	4.10782e-08	3.52832e-08	2.95943e-08	2.68253e-08	2.55632e-08	2.12807e-08	1.5282e-08	1.24315e-08	1.40546e-08	1.02312e-08	3.31143e-09	5.01494e-10	2.99158e-09	8.39149e-09	1.54288e-08	1.71113e-08	1.36383e-08	1.82372e-08	2.76622e-08	3.14033e-08	3.24982e-08	3.74549e-08	4.30776e-08	5.78188e-08	8.39042e-08	8.76234e-08	7.25774e-08	6.47452e-08	6.07609e-08	6.64925e-08	7.56033e-08
54	2.37476e-08	2.72218e-08	2.9986e-08	3.54518e-08	4.66925e-08	5.25002e-08	5.88303e-08	7.3627e-08	3.91422e-08	0	0	0	3.74306e-12	5.48143e-08	8.95872e-08	6.45658e-08	5.61165e-08	5.03956e-08	4.39306e-08	4.04261e-08	3.86508e-08	3.40442e-08	2.50582e-08	2.15653e-08	2.30121e-08	2.04641e-08	1.30244e-08	1.02355e-08	1.14104e-08	8.56265e-09	1.81952e-09	1.0863e-09	8.66305e-10	4.05741e-09	1.66361e-08	2.16376e-08	1.87652e-08	2.40481e-08	3.54678e-08	4.06104e-08	3.67934e-08	4.38993e-08	6.19761e-08	6.89601e-08	6.61032e-08	6.62342e-08	6.61286e-08	6.91842e-08	7.51456e-08
55	2.31136e-08	2.83379e-08	3.31461e-08	3.82164e-08	4.33813e-08	4.8121e-08	5.27549e-08	5.5105e-08	4.69088e-08	0	0	0	0	1.96145e-11	6.95444e-08	6.21061e-08	5.81208e-08	5.0905e-08	4.35261e-08	3.93411e-08	3.85717e-08	3.31369e-08	2.88881e-08	2.51158e-08	2.63913e-08	2.32709e-08	1.74807e-08	1.49423e-08	1.49109e-08	1.15337e-08	9.35433e-09	7.07109e-09	6.22466e-09	5.6302e-10	9.7784e-09	1.39506e-08	1.51722e-08	2.11445e-08	2.53967e-08	2.97078e-08	3.11765e-08	3.86911e-08	4.50271e-08	5.11171e-08	6.15741e-08	6.22273e-08	7.84765e-08	8.10891e-08	7.10287e-08
56	2.38002e-08	2.5941e-08	2.76124e-08	3.07738e-08	3.81022e-08	4.57767e-08	5.15523e-08	5.04821e-08	4.10997e-08	0	0	0	0	1.47882e-11	4.80932e-08	5.3494e-08	4.73775e-08	7.1182e-08	4.76716e-08	3.72077e-08	3.18417e-08	3.08965e-08	3.432e-08	3.34303e-08	2.65434e-08	2.40817e-08	2.43503e-08	2.17566e-08	1.50662e-08	1.39861e-08	2.10405e-08	1.86505e-08	8.94066e-09	4.29006e-09	2.94105e-09	2.74639e-09	1.52661e-08	1.78538e-08	6.80165e-09	1.07045e-08	2.55421e-08	3.22844e-08	3.10106e-08	3.79292e-08	5.10048e-08	6.85203e-08	9.79555e-08	1.01939e-07	8.28284e-08
57	2.22991e-08	2.32995e-08	2.88632e-08	3.22288e-08	3.79014e-08	4.55625e-08	4.8427e-08	4.50866e-08	3.88005e-08	0	0	0	0	1.11547e-11	4.22953e-08	5.19377e-08	4.96291e-08	6.77323e-08	4.99758e-08	3.77822e-08	3.33845e-08	3.14039e-08	3.51247e-08	3.30863e-08	2.75341e-08	2.45862e-08	2.40944e-08	2.13933e-08	1.70085e-08	1.67824e-08	1.55022e-08	1.27035e-08	5.84005e-09	1.65059e-09	1.85129e-09	8.06766e-09	1.57976e-08	1.70649e-08	9.15891e-09	1.45015e-08	2.60494e-08	3.35003e-08	3.54215e-08	4.32045e-08	5.0347e-08	6.74667e-08	9.76341e-08	1.01931e-07	8.71093e-08
58	1.57397e-08	2.02895e-08	3.40512e-08	4.03474e-08	3.96769e-08	4.13743e-08	4.44487e-08	4.77397e-08	5.31642e-08	0	0	0	0	7.65104e-12	4.50228e-08	5.17835e-08	5.16123e-08	4.30358e-08	4.26241e-08	4.01706e-08	3.70209e-08	3.4656e-08	2.89764e-08	2.76435e-08	2.8285e-08	2.61077e-08	2.03089e-08	1.81321e-08	2.0746e-08	1.46823e-08	1.51665e-10	6.27564e-09	3.14271e-09	6.92591e-09	1.55953e-08	1.9402e-08	1.76562e-08	2.02988e-08	2.91187e-08	3.20639e-08	3.0471e-08	3.48837e-08	4.35523e-08	4.77191e-08	4.40879e-08	5.32525e-08	7.58753e-08	8.43191e-08	8.0772e-08
59	7.35346e-09	1.37316e-08	2.86231e-08	3.50211e-08	4.13094e-08	4.39684e-08	4.36689e-08	4.63147e-08	5.7818e-08	3.79583e-08	0	0	0	3.68071e-12	4.25862e-08	7.13942e-08	5.39509e-08	4.45302e-08	4.36736e-08	4.0429e-08	3.27195e-08	2.93676e-08	3.09936e-08	2.90294e-08	3.20599e-08	2.95757e-08	2.44813e-08	2.23269e-08	1.97556e-08	1.30728e-08	8.03363e-10	6.48454e-09	8.84616e-09	1.29093e-08	1.5624e-08	1.85311e-08	1.80701e-08	2.15631e-08	2.90001e-08	3.093e-08	2.91439e-08	3.34341e-08	3.26385e-08	3.54045e-08	3.66664e-08	4.71978e-08	6.06485e-08	6.86971e-08	7.80938e-08
60	1.53041e-09	4.19374e-09	1.73515e-08	2.73909e-08	3.68087e-08	4.14118e-08	4.08278e-08	4.11518e-08	4.09236e-08	4.52895e-08	0	0	0	0	2.26155e-11	5.89992e-08	4.93417e-08	4.40059e-08	4.42412e-08	3.86091e-08	2.18184e-08	1.99705e-08	3.4298e-08	3.86641e-08	3.43442e-08	3.37201e-08	3.29615e-08	2.75157e-08	1.6539e-08	8.993e-09	4.30263e-09	3.41533e-09	1.55893e-08	1.90928e-08	1.0917e-08	1.21665e-08	2.0649e-08	2.33458e-08	2.31969e-08	2.47126e-08	3.27826e-08	2.99822e-08	1.2297e-08	1.43801e-08	2.87519e-08	3.92025e-08	4.76344e-08	5.79193e-08	7.49348e-08
61	3.53522e-09	6.54701e-09	1.5164e-08	2.65621e-08	3.22084e-08	3.61221e-08	3.56458e-08	3.60446e-08	3.53162e-08	3.37018e-08	0	0	0	0	1.75034e-11	4.13628e-08	4.91764e-08	4.55933e-08	4.41067e-08	3.71524e-08	2.5797e-08	2.36522e-08	3.39116e-08	3.75828e-08	3.3098e-08	3.18454e-08	2.60894e-08	1.94333e-08	1.21243e-08	4.03946e-09	2.73404e-09	5.55828e-09	1.24417e-08	1.50359e-08	1.54794e-08	1.73075e-08	2.4704e-08	2.68685e-08	2.62366e-08	2.738e-08	3.19276e-08	2.63003e-08	1.32116e-08	1.67443e-08	2.8079e-08	3.9197e-08	4.85848e-08	6.15966e-08	7.2781e-08
62	1.4525e-08	1.75873e-08	2.22195e-08	2.44629e-08	2.54014e-08	2.64294e-08	2.92332e-08	2.89285e-08	3.04139e-08	2.58208e-08	0	0	0	0	1.38503e-11	3.21014e-08	5.17047e-08	3.81066e-08	4.41308e-08	4.32056e-08	3.8221e-08	3.53024e-08	3.15924e-08	3.02678e-08	3.18157e-08	2.70219e-08	1.46976e-08	9.68165e-09	1.13851e-08	9.17304e-09	3.91045e-09	1.98231e-09	4.47843e-09	1.18827e-09	1.50711e-08	2.11626e-08	1.91821e-08	2.02376e-08	2.26851e-08	2.30101e-08	2.19923e-08	2.34101e-08	3.05927e-08	3.304e-08	3.12448e-08	3.83907e-08	5.3401e-08	6.03581e-08	5.97095e-08
63	1.99107e-08	2.33985e-08	2.16483e-08	2.31151e-08	2.20788e-08	2.37637e-08	2.89638e-08	2.81186e-08	3.08988e-08	2.77985e-08	0	0	0	0	1.08424e-11	2.8923e-08	4.71563e-08	3.40684e-08	4.26446e-08	4.1877e-08	4.01381e-08	3.60144e-08	3.41037e-08	3.26692e-08	3.11561e-08	2.58383e-08	1.40655e-08	9.27061e-09	9.94167e-09	7.49324e-09	1.15877e-08	9.88236e-09	1.01901e-08	4.11088e-09	9.52137e-09	1.46654e-08	1.64638e-08	1.76519e-08	1.73253e-08	1.71846e-08	1.68008e-08	2.01842e-08	2.99284e-08	3.14627e-08	3.03656e-08	3.84614e-08	4.22469e-08	4.76905e-08	4.90803e-08
64	1.92886e-08	2.14093e-08	2.08792e-08	2.06899e-08	2.29017e-08	2.45789e-08	2.69372e-08	2.91137e-08	3.14059e-08	3.81101e-08	0	0	0	0	8.04428e-12	3.85394e-08	3.9656e-08	3.65248e-08	3.73268e-08	3.75595e-08	3.35662e-08	3.45859e-08	4.13553e-08	4.0356e-08	3.38557e-08	2.74386e-08	2.04867e-08	1.45384e-08	7.1247e-09	8.32886e-09	2.05636e-08	2.10749e-08	1.20902e-08	5.71452e-09	4.46408e-10	5.60639e-09	1.36205e-08	1.49207e-08	6.48592e-09	6.47492e-09	1.25791e-08	1.52421e-08	1.87266e-08	2.30758e-08	3.41564e-08	3.4971e-08	2.38676e-08	2.76247e-08	3.917e-08
65	1.93805e-08	2.15853e-08	2.44472e-08	2.48709e-08	2.48831e-08	2.5243e-08	2.42745e-08	2.60666e-08	2.68909e-08	3.85632e-08	2.83421e-08	0	0	0	4.15412e-12	4.18548e-08	5.75274e-08	3.74044e-08	3.44454e-08	3.35308e-08	3.23298e-08	3.37982e-08	3.80086e-08	3.65302e-08	3.20787e-08	2.51034e-08	2.50149e-08	1.88969e-08	1.47996e-08	1.66277e-08	2.18132e-08	2.18848e-08	1.56712e-08	9.65229e-09	8.71488e-09	2.7193e-09	1.47181e-09	1.52247e-09	4.00532e-09	5.6536e-09	1.26636e-08	1.5635e-08	2.28056e-08	2.82945e-08	3.48674e-08	3.31456e-08	2.36551e-08	2.97964e-08	4.0479e-08
66	1.41385e-08	1.75578e-08	2.26019e-08	2.51612e-08	2.58478e-08	2.47198e-08	2.26925e-08	2.26321e-08	2.39614e-08	2.50066e-08	2.95867e-08	0	0	0	0	2.66315e-11	4.28289e-08	3.38124e-08	3.15294e-08	3.12655e-08	3.14628e-08	3.02056e-08	2.70996e-08	2.5588e-08	2.55568e-08	2.57781e-08	2.61188e-08	2.67457e-08	2.73834e-08	2.48136e-08	1.8162e-08	1.52491e-08	1.64106e-08	1.50865e-08	1.20977e-08	1.1126e-08	1.35155e-08	7.99039e-09	6.4102e-09	1.29863e-08	1.07226e-08	1.60038e-08	2.65953e-08	3.11655e-08	2.95988e-08	3.22383e-08	4.12107e-08	4.50071e-08	4.3915e-08
67	1.24331e-08	1.517e-08	2.2353e-08	2.43135e-08	2.66917e-08	2.6828e-08	2.22237e-08	2.16683e-08	2.31481e-08	2.43501e-08	1.86155e-08	0	0	0	0	2.24718e-11	2.03772e-08	2.75132e-08	2.89756e-08	2.89109e-08	2.92589e-08	2.75713e-08	2.41863e-08	2.31562e-08	2.52527e-08	2.59134e-08	3.25814e-08	3.35157e-08	3.47776e-08	3.20324e-08	2.19215e-08	1.96733e-08	2.01682e-08	1.88007e-08	2.38729e-08	2.34035e-08	2.24193e-08	1.59851e-08	7.33899e-10	4.54082e-09	9.71873e-09	1.5297e-08	2.01154e-08	2.39395e-08	2.46158e-08	2.92793e-08	3.81729e-08	4.08822e-08	3.96591e-08
68	1.22366e-08	1.44459e-08	2.55316e-08	2.99104e-08	2.65174e-08	2.6368e-08	2.02503e-08	1.80007e-08	2.11052e-08	2.30215e-08	1.73112e-08	0	0	0	0	2.05298e-11	1.34274e-08	2.28061e-08	2.56718e-08	2.68676e-08	2.61623e-08	2.545e-08	2.55552e-08	2.59248e-08	2.58402e-08	2.99209e-08	3.75944e-08	4.04834e-08	3.86473e-08	3.52905e-08	2.96796e-08	2.54944e-08	2.13953e-08	2.37352e-08	3.50421e-08	3.52266e-08	2.57655e-08	1.86007e-08	1.20823e-08	2.76791e-09	1.04063e-08	1.56054e-08	7.57207e-09	1.08243e-08	2.09292e-08	2.55126e-08	2.72938e-08	3.05599e-08	4.08773e-08
69	1.12368e-08	1.3106e-08	2.09362e-08	2.55535e-08	2.14564e-08	2.08522e-08	1.70957e-08	1.46392e-08	1.5631e-08	1.91055e-08	1.57339e-08	0	0	0	0	1.92696e-11	1.65472e-08	2.30124e-08	2.51342e-08	2.64287e-08	2.6414e-08	2.62641e-08	2.56499e-08	2.67171e-08	2.6775e-08	3.18092e-08	3.35461e-08	3.65143e-08	3.47113e-08	3.20721e-08	2.86195e-08	2.48778e-08	2.20739e-08	2.51385e-08	2.70649e-08	2.64112e-08	1.9485e-08	1.24719e-08	1.04038e-08	1.04994e-09	4.96783e-09	8.49845e-09	2.3437e-09	6.64408e-09	1.52256e-08	2.05802e-08	2.46508e-08	2.88294e-08	3.48923e-08
70	1.2472e-08	1.2829e-08	1.37035e-08	1.40962e-08	1.41225e-08	1.43579e-08	1.18693e-08	1.5029e-08	1.37735e-08	6.84145e-09	1.04594e-08	0	0	0	0	1.76879e-11	1.75771e-08	2.39865e-08	2.51743e-08	2.7554e-08	2.97422e-08	2.97835e-08	2.84341e-08	2.78401e-08	2.89311e-08	2.82867e-08	2.68533e-08	2.58844e-08	2.68293e-08	2.56287e-08	2.36438e-08	2.25121e-08	2.41495e-08	2.07359e-08	1.20807e-08	8.35899e-09	9.73416e-09	7.23709e-09	1.77978e-09	4.36765e-11	1.72818e-09	3.27737e-10	7.66202e-09	1.07185e-08	9.47137e-09	1.31527e-08	2.14894e-08	2.47136e-08	2.29882e-08
71	1.24873e-08	1.31306e-08	1.08484e-08	1.10165e-08	1.07994e-08	1.08181e-08	1.16197e-08	1.42321e-08	1.52149e-08	6.42353e-09	1.05898e-08	0	0	0	0	1.59344e-11	1.70207e-08	2.28635e-08	2.39223e-08	2.66618e-08	2.82574e-08	2.87226e-08	3.13201e-08	3.10784e-08	3.01832e-08	2.97865e-08	2.41622e-08	2.39498e-08	2.25639e-08	2.1609e-08	2.50763e-08	2.45083e-08	2.26985e-08	1.92885e-08	7.40232e-09	4.69946e-09	4.42269e-09	1.70555e-09	4.58768e-09	2.75118e-09	6.29207e-09	3.06831e-09	3.47241e-09	6.02678e-09	5.85149e-09	9.53574e-09	1.31736e-08	1.59377e-08	1.7141e-08
72	1.17931e-08	1.1872e-08	9.32518e-09	8.31854e-09	8.08119e-09	9.29434e-09	1.24204e-08	1.3827e-08	1.20199e-08	1.40628e-08	8.83625e-09	0	0	0	0	1.41938e-11	1.57374e-08	1.92194e-08	2.18064e-08	2.20567e-08	2.34154e-08	2.66123e-08	3.27283e-08	3.47572e-08	3.51886e-08	3.23018e-08	2.81545e-08	2.47901e-08	2.27747e-08	2.38737e-08	3.03342e-08	3.0016e-08	2.42563e-08	1.87195e-08	1.30755e-08	7.77341e-09	1.73695e-09	2.36326e-09	1.17698e-08	1.33788e-08	7.92028e-09	6.37909e-09	4.72794e-09	2.15652e-09	5.06855e-09	6.39716e-09	2.7802e-10	2.42615e-09	1.15833e-08
73	1.26637e-08	1.25378e-08	1.25391e-08	1.09685e-08	9.97353e-09	1.04607e-08	1.08956e-08	1.23157e-08	9.32157e-09	1.11515e-08	6.71307e-09	0	0	0	0	1.25739e-11	1.41088e-08	1.94245e-08	2.19049e-08	2.15586e-08	2.37177e-08	2.73323e-08	3.00591e-08	3.24049e-08	3.25409e-08	3.02626e-08	2.93897e-08	2.67863e-08	2.64319e-08	2.78151e-08	2.95836e-08	2.87093e-08	2.50758e-08	2.01572e-08	1.78961e-08	1.2954e-08	9.51785e-09	1.09878e-08	1.17827e-08	1.26028e-08	7.42572e-09	5.77813e-09	3.86399e-09	6.41274e-09	1.04663e-08	1.083e-08	1.31163e-09	4.37972e-09	1.17264e-08
74	1.04521e-08	1.21991e-08	1.40964e-08	1.51727e-08	1.50531e-08	1.37028e-08	1.03455e-08	8.7522e-09	7.36634e-09	7.73006e-09	5.07927e-09	0	0	0	0	1.10944e-11	1.03055e-08	1.67348e-08	2.15601e-08	2.09329e-08	2.4594e-08	2.55869e-08	2.61777e-08	2.59945e-08	2.6138e-08	2.693e-08	3.0392e-08	3.15389e-08	3.18142e-08	3.05265e-08	2.6956e-08	2.5423e-08	2.61378e-08	2.51945e-08	2.31619e-08	2.23842e-08	2.4205e-08	2.01271e-08	9.31336e-09	4.66429e-09	8.19397e-09	6.18061e-10	1.59872e-08	2.27657e-08	2.06635e-08	1.89286e-08	1.89854e-08	1.79205e-08	1.78736e-08
75	9.89545e-09	1.1139e-08	1.42713e-08	1.51308e-08	1.60399e-08	1.50158e-08	1.07667e-08	8.8838e-09	6.2512e-09	6.49306e-09	4.55718e-09	0	0	0	0	9.98484e-12	4.0364e-09	1.03112e-08	1.8329e-08	1.87572e-08	2.14306e-08	2.34311e-08	2.42593e-08	2.49777e-08	2.5763e-08	2.75027e-08	3.3895e-08	3.573e-08	3.59219e-08	3.48593e-08	2.94889e-08	2.86002e-08	2.89951e-08	2.8132e-08	3.2329e-08	3.18198e-08	3.08299e-08	2.6562e-08	1.55716e-08	1.17456e-08	5.32147e-09	2.40346e-09	1.73248e-08	2.42359e-08	2.49608e-08	2.35367e-08	2.26945e-08	2.17097e-08	1.82464e-08
76	9.36971e-09	1.06873e-08	1.30328e-08	1.45455e-08	1.47142e-08	1.43612e-08	1.23936e-08	1.02367e-08	7.19937e-09	4.64087e-09	2.06016e-09	0	0	0	0	9.58114e-12	6.69603e-10	5.2175e-09	1.24008e-08	1.5352e-08	1.85313e-08	2.03445e-08	2.27205e-08	2.52588e-08	2.88505e-08	3.23954e-08	3.62934e-08	3.84462e-08	3.92221e-08	3.76456e-08	3.43682e-08	3.19967e-08	2.99662e-08	3.20544e-08	4.01695e-08	4.04146e-08	3.31825e-08	2.88435e-08	2.72427e-08	1.82546e-08	3.56583e-09	7.78392e-09	1.29114e-08	1.96813e-08	2.78669e-08	2.83979e-08	2.41108e-08	2.03268e-08	2.11745e-08
77	6.58621e-09	8.36649e-09	9.88625e-09	1.18669e-08	1.18814e-08	1.12366e-08	9.80567e-09	7.28092e-09	4.86327e-09	2.08859e-09	1.26556e-09	0	0	0	0	9.55604e-12	1.43708e-09	3.93314e-09	1.22249e-08	1.6733e-08	2.05783e-08	2.32993e-08	2.34393e-08	2.72222e-08	2.98906e-08	3.40795e-08	3.42066e-08	3.6443e-08	3.67574e-08	3.62385e-08	3.3632e-08	3.21338e-08	3.07391e-08	3.31009e-08	3.25522e-08	3.24367e-08	2.75461e-08	2.35335e-08	2.3238e-08	1.43831e-08	6.507e-09	4.53562e-09	1.30459e-08	1.98251e-08	2.49584e-08	2.55529e-08	2.26868e-08	1.78515e-08	1.84837e-08
78	5.7501e-09	6.44872e-09	7.31929e-09	7.51125e-09	7.84225e-09	7.01594e-09	4.11635e-09	2.58267e-09	1.8369e-09	2.05938e-09	2.55848e-09	0	0	0	0	9.76031e-12	8.28487e-09	4.4243e-10	1.00007e-08	1.97361e-08	2.44475e-08	2.69422e-08	2.84732e-08	2.87151e-08	2.92532e-08	2.97289e-08	3.10418e-08	3.13273e-08	3.18448e-08	3.11212e-08	3.05821e-08	2.99068e-08	3.15983e-08	2.77517e-08	1.76164e-08	1.37357e-08	1.55274e-08	1.39016e-08	1.03091e-08	8.62524e-09	1.17014e-08	4.15811e-09	1.447e-08	2.1884e-08	1.94494e-08	1.88071e-08	1.84617e-08	1.73473e-08	1.67146e-08
79	5.00712e-09	5.63291e-09	4.89276e-09	4.96333e-09	5.18166e-09	3.95438e-09	3.82099e-09	1.97182e-09	6.19713e-10	3.34593e-09	4.14229e-09	0	0	0	0	1.07354e-11	1.30182e-08	2.5617e-10	6.9558e-09	1.87617e-08	2.18239e-08	2.587e-08	2.9911e-08	3.08907e-08	3.04965e-08	3.15705e-08	2.97162e-08	3.07447e-08	2.9396e-08	2.91112e-08	3.17436e-08	3.15425e-08	2.8882e-08	2.51478e-08	1.29013e-08	9.33257e-09	8.21292e-09	6.67438e-09	1.06599e-08	9.23109e-09	1.05963e-08	3.28692e-09	8.82829e-09	1.6222e-08	1.75835e-08	1.6928e-08	1.72329e-08	1.68148e-08	1.78637e-08
80	4.08483e-09	4.50522e-09	3.54884e-09	3.0546e-09	2.37243e-09	3.23203e-09	6.15678e-09	5.62526e-09	2.3538e-09	3.83237e-09	5.7744e-09	0	0	0	0	1.22325e-11	3.71141e-10	1.86644e-09	7.23426e-09	1.37735e-08	1.80424e-08	2.27273e-08	2.83734e-08	3.20979e-08	3.61441e-08	3.55945e-08	3.23268e-08	3.04759e-08	3.05541e-08	3.17809e-08	3.63077e-08	3.50287e-08	2.89398e-08	2.29617e-08	1.6893e-08	1.10405e-08	4.11167e-09	5.03205e-09	1.66918e-08	1.68701e-08	7.10977e-09	1.72144e-09	1.87713e-09	7.31703e-09	1.61316e-08	1.8902e-08	1.30172e-08	1.30072e-08	1.65657e-08
81	4.73125e-09	4.57043e-09	5.56737e-09	4.26619e-09	3.63212e-09	4.36765e-09	5.52244e-09	4.90776e-09	6.82981e-10	5.58354e-09	5.6308e-09	0	0	0	0	1.23328e-11	1.17529e-09	2.17499e-09	7.41448e-09	1.51559e-08	1.84845e-08	2.38419e-08	2.50575e-08	2.93927e-08	3.173e-08	3.21235e-08	2.98063e-08	2.88814e-08	2.95283e-08	3.09165e-08	3.84959e-08	3.67852e-08	3.31505e-08	2.75828e-08	1.95224e-08	1.40891e-08	9.7914e-09	1.08461e-08	1.19574e-08	1.2229e-08	6.08183e-09	8.03311e-10	7.10411e-11	5.22157e-09	1.08064e-08	1.37342e-08	1.54363e-08	1.54885e-08	1.85419e-08
82	3.92042e-09	5.72783e-09	7.89186e-09	9.05309e-09	8.7905e-09	7.29734e-09	5.39562e-09	1.30008e-09	4.20978e-09	5.53171e-09	8.24637e-09	0	0	0	0	1.25321e-11	1.46176e-10	4.12629e-09	1.0098e-08	1.49191e-08	2.02358e-08	2.24305e-08	2.30736e-08	2.30514e-08	2.33587e-08	2.37684e-08	2.70178e-08	2.76508e-08	2.62555e-08	2.95935e-08	3.58801e-08	3.91616e-08	3.94424e-08	3.47873e-08	2.39918e-08	1.93942e-08	2.28669e-08	1.76318e-08	4.23973e-09	8.50426e-10	1.68081e-09	8.22681e-11	4.17601e-09	5.95518e-09	3.93614e-09	8.10383e-09	1.97667e-08	2.40693e-08	2.16964e-08
83	3.69135e-09	5.37487e-09	8.70227e-09	9.77967e-09	1.11222e-08	9.51885e-09	7.55234e-09	4.8158e-10	6.16835e-10	2.9188e-09	8.15156e-09	0	0	0	0	1.25742e-11	1.42346e-09	6.59355e-09	1.10317e-08	1.69245e-08	1.89237e-08	2.19389e-08	2.09071e-08	2.15678e-08	2.04283e-08	2.17591e-08	2.65645e-08	2.78993e-08	2.97747e-08	3.32778e-08	3.89919e-08	4.26906e-08	4.41527e-08	3.96896e-08	3.26262e-08	2.81538e-08	2.44078e-08	1.92286e-08	4.7021e-09	5.4248e-10	1.49197e-09	2.91595e-09	9.71244e-10	8.6743e-10	1.14568e-09	5.10147e-09	1.74073e-08	2.16843e-08	2.57443e-08
84	3.76324e-09	5.47415e-09	7.7477e-09	9.57521e-09	1.12714e-08	1.15423e-08	1.05155e-08	9.61489e-09	6.43398e-09	8.19283e-09	1.11698e-08	0	0	0	0	1.24669e-11	1.71425e-09	5.44513e-09	1.22665e-08	1.54742e-08	1.87725e-08	1.93344e-08	1.83788e-08	1.87347e-08	2.14056e-08	2.32775e-08	2.62377e-08	3.00936e-08	3.52887e-08	3.99596e-08	4.37761e-08	4.59742e-08	4.50875e-08	4.38561e-08	4.18815e-08	3.48517e-08	2.2517e-08	1.38248e-08	8.87503e-09	2.39865e-09	6.61182e-09	6.16672e-09	6.37551e-09	7.51065e-09	4.3234e-10	5.91921e-09	1.19818e-08	1.93725e-08	2.9843e-08
85	7.69559e-11	2.38577e-09	4.82241e-09	7.34343e-09	8.40652e-09	8.89785e-09	9.78023e-09	8.84918e-09	6.1007e-09	4.07743e-09	9.89261e-09	0	0	0	0	1.27004e-11	1.20372e-09	5.59501e-09	1.21586e-08	1.69284e-08	2.00474e-08	2.14625e-08	2.01473e-08	2.13785e-08	2.36864e-08	2.58791e-08	2.70293e-08	3.07096e-08	3.2441e-08	3.78596e-08	3.66885e-08	3.95345e-08	3.86636e-08	3.7696e-08	3.17891e-08	2.46604e-08	1.77481e-08	9.16118e-09	7.08222e-09	9.34897e-10	4.66434e-09	4.17134e-09	1.46877e-09	2.09688e-11	4.95939e-09	1.04059e-08	1.29923e-08	1.99359e-08	2.53719e-08
86	2.05113e-09	1.15367e-10	3.51472e-09	4.55105e-09	4.21485e-09	4.52677e-09	5.24206e-09	5.03977e-09	3.59649e-09	7.97256e-11	1.51984e-09	0	0	0	0	1.28808e-11	1.48911e-09	7.28819e-09	1.36489e-08	1.76612e-08	2.19792e-08	2.41681e-08	2.61547e-08	2.66817e-08	2.64544e-08	2.73919e-08	2.9996e-08	3.06635e-08	3.05072e-08	2.97262e-08	2.90969e-08	2.86135e-08	3.04865e-08	2.54459e-08	1.17571e-08	6.67998e-09	8.96516e-09	7.00218e-09	2.47537e-09	6.0061e-10	2.80855e-09	1.89236e-09	1.48657e-08	1.94615e-08	1.73417e-08	1.86392e-08	2.24238e-08	2.35154e-08	2.16995e-08
87	2.66876e-09	6.97565e-10	1.26602e-09	2.2759e-09	3.60719e-09	3.90757e-09	6.20269e-09	6.01858e-09	5.56268e-09	6.07181e-09	4.52073e-09	0	0	0	0	1.27577e-11	4.14814e-09	9.80736e-09	1.42421e-08	1.92531e-08	2.13756e-08	2.45138e-08	2.86549e-08	2.97648e-08	3.04493e-08	3.15074e-08	3.27998e-08	3.39784e-08	3.06155e-08	3.01193e-08	2.6904e-08	2.67987e-08	2.28206e-08	1.77236e-08	6.30966e-09	1.36319e-09	2.37605e-09	4.81581e-10	4.75476e-09	2.86384e-09	2.07371e-09	2.5672e-09	1.9073e-08	2.38435e-08	2.49985e-08	2.62281e-08	2.28187e-08	2.43875e-08	2.23745e-08
88	2.98092e-09	1.31849e-09	1.49247e-09	4.24319e-10	3.94353e-09	6.55188e-09	8.98982e-09	1.04822e-08	1.08875e-08	1.2989e-08	1.16453e-08	0	0	0	0	1.23263e-11	6.21673e-09	1.17468e-08	1.62602e-08	1.88849e-08	2.08439e-08	2.36094e-08	2.74118e-08	3.07175e-08	3.51773e-08	3.65056e-08	3.58121e-08	3.48973e-08	3.44703e-08	3.27045e-08	3.26403e-08	2.78115e-08	1.95775e-08	1.35679e-08	9.00243e-09	4.00088e-09	4.07584e-09	2.95529e-09	9.39114e-09	9.89768e-09	1.1935e-09	6.18073e-09	1.55595e-08	2.28718e-08	3.11841e-08	3.13952e-08	2.12269e-08	1.97546e-08	2.48597e-08
89	1.83192e-09	8.16478e-10	1.18416e-09	2.30702e-09	4.3112e-09	6.66962e-09	1.05301e-08	1.22156e-08	1.46764e-08	1.69197e-08	1.41618e-08	0	0	0	0	1.16476e-11	1.19086e-08	1.57708e-08	1.77555e-08	2.13279e-08	2.30731e-08	2.64271e-08	2.75491e-08	3.10084e-08	3.36449e-08	3.55551e-08	3.42527e-08	3.35539e-08	3.38738e-08	3.2543e-08	2.60968e-08	2.09197e-08	1.57507e-08	9.98806e-09	9.69274e-09	4.82027e-09	5.92154e-10	8.62411e-10	4.502e-09	4.96003e-09	8.63843e-10	8.36103e-09	1.57512e-08	2.3021e-08	2.8325e-08	2.88649e-08	2.63642e-08	2.48242e-08	2.85982e-08
90	2.44613e-09	1.0451e-09	5.42227e-09	7.56689e-09	5.96253e-09	7.70143e-09	1.26434e-08	1.50439e-08	1.92097e-08	2.27794e-08	1.53157e-08	0	0	0	0	1.03007e-11	1.22431e-08	1.64918e-08	2.09505e-08	2.29219e-08	2.57846e-08	2.75525e-08	2.90877e-08	2.9513e-08	2.92924e-08	2.89398e-08	2.89223e-08	2.87722e-08	3.02565e-08	2.51494e-08	1.39821e-08	8.86503e-09	1.03585e-08	9.88842e-09	8.66568e-09	8.35804e-09	9.61155e-09	5.45592e-09	6.66637e-09	1.0799e-08	8.49616e-09	1.1556e-08	1.92838e-08	2.2301e-08	2.01407e-08	2.34617e-08	3.34034e-08	3.68725e-08	3.48936e-08
91	2.02422e-09	1.3142e-09	5.3294e-09	7.27314e-09	9.96667e-09	1.19567e-08	1.59681e-08	1.84593e-08	2.07321e-08	2.65007e-08	2.17975e-08	0	0	0	0	8.89687e-12	1.14327e-08	1.77263e-08	2.27958e-08	2.50247e-08	2.64368e-08	2.83447e-08	2.93466e-08	3.04618e-08	2.9509e-08	2.91087e-08	2.91038e-08	2.95083e-08	2.65886e-08	2.10668e-08	1.11613e-08	6.42911e-09	6.57807e-09	6.05507e-09	1.22258e-08	1.21295e-08	1.18947e-08	7.41249e-09	8.84489e-09	1.29244e-08	1.41765e-08	1.71161e-08	1.67873e-08	1.98248e-08	2.07487e-08	2.37021e-08	3.54441e-08	3.87857e-08	4.11625e-08
92	9.10567e-10	1.46057e-09	2.02907e-09	6.06558e-09	1.3926e-08	1.82046e-08	1.85658e-08	2.43121e-08	2.37936e-08	2.18608e-08	1.73795e-08	0	0	0	0	7.57878e-12	1.00637e-08	1.80485e-08	2.40114e-08	2.52002e-08	2.72961e-08	2.8304e-08	2.88486e-08	2.9562e-08	3.03787e-08	3.07547e-08	3.10622e-08	2.78296e-08	2.14338e-08	1.52384e-08	9.98947e-09	5.03532e-09	6.07119e-10	1.6345e-09	1.47052e-08	1.68459e-08	1.01735e-08	3.86498e-09	6.0381e-09	1.36476e-08	2.31296e-08	2.44126e-08	1.56561e-08	1.65659e-08	2.48909e-08	3.03896e-08	3.56335e-08	4.1019e-08	4.82157e-08
93	5.85762e-09	3.17069e-09	1.20341e-09	5.8983e-09	1.07306e-08	1.50487e-08	1.91787e-08	2.53288e-08	3.02283e-08	2.47647e-08	2.10123e-08	0	0	0	0	6.40937e-12	7.98187e-09	1.90405e-08	2.6412e-08	2.83384e-08	3.01239e-08	3.15661e-08	3.07478e-08	3.11007e-08	3.09246e-08	3.18494e-08	2.96033e-08	2.55539e-08	2.11912e-08	1.52177e-08	9.60025e-09	4.58793e-09	1.32542e-09	4.27734e-09	7.3717e-09	9.06028e-09	3.44656e-09	3.02159e-09	8.66271e-09	1.61873e-08	2.15266e-08	2.235e-08	2.1611e-08	2.20145e-08	2.69645e-08	3.21337e-08	3.4555e-08	3.89294e-08	4.23769e-08
94	1.08891e-08	5.41289e-09	3.58845e-09	7.18578e-09	4.72967e-09	8.94231e-09	1.8502e-08	2.51837e-08	3.53829e-08	3.20935e-08	1.68753e-08	0	0	0	0	5.48218e-12	7.63108e-09	1.94495e-08	2.64272e-08	3.20344e-08	3.40986e-08	3.55462e-08	3.60515e-08	3.5896e-08	3.55794e-08	3.38544e-08	3.05872e-08	2.87512e-08	2.99186e-08	2.55527e-08	1.59515e-08	1.20645e-08	1.4519e-08	1.05324e-08	6.18177e-10	3.64282e-09	2.12312e-09	3.96142e-09	8.42602e-09	9.79178e-09	7.41507e-09	1.25438e-08	2.78164e-08	3.29043e-08	3.02122e-08	3.10805e-08	3.38099e-08	3.44108e-08	3.27788e-08
95	1.19443e-08	6.58097e-09	5.02418e-10	3.9172e-09	7.8929e-09	1.22482e-08	2.12853e-08	2.75477e-08	4.09478e-08	3.66667e-08	2.77705e-08	0	0	0	0	4.58598e-12	9.85748e-09	2.12032e-08	2.76861e-08	3.43387e-08	3.40478e-08	3.59007e-08	3.35774e-08	3.44976e-08	4.43675e-08	4.22609e-08	3.47226e-08	3.36712e-08	3.14649e-08	2.68292e-08	2.40223e-08	2.05102e-08	1.76818e-08	1.29981e-08	8.79704e-11	3.76546e-09	5.33538e-09	7.27044e-09	3.07902e-09	4.36856e-09	5.07196e-09	1.04815e-08	2.81776e-08	3.34023e-08	3.43385e-08	3.49719e-08	3.17085e-08	3.27665e-08	3.13103e-08
96	1.16509e-08	7.54091e-09	6.39794e-09	8.11694e-10	1.36129e-08	2.19224e-08	2.67607e-08	3.45153e-08	4.36084e-08	5.29918e-08	6.48203e-08	0	0	0	0	3.40522e-12	1.3904e-08	2.08391e-08	2.4998e-08	4.36562e-08	3.56959e-08	3.2325e-08	2.80762e-08	3.31081e-08	5.12522e-08	5.42408e-08	4.34959e-08	3.63155e-08	2.8868e-08	2.67037e-08	3.18311e-08	2.84424e-08	1.75343e-08	1.00108e-08	5.28148e-09	5.84969e-10	8.19019e-09	7.3825e-09	5.08922e-09	5.0898e-09	4.4095e-09	1.2372e-08	2.27628e-08	3.03687e-08	3.92735e-08	3.98217e-08	3.02734e-08	2.84572e-08	3.16404e-08
97	9.92263e-09	6.53921e-09	2.89369e-09	3.73943e-09	1.11112e-08	1.86568e-08	2.69371e-08	3.55569e-08	4.59583e-08	5.69804e-08	8.53855e-08	6.40257e-08	0	0	0	1.71836e-12	1.4148e-08	2.98405e-08	2.70754e-08	4.34764e-08	3.69754e-08	3.41878e-08	3.19304e-08	3.63002e-08	4.48445e-08	4.85627e-08	4.05841e-08	3.31931e-08	2.93303e-08	2.83338e-08	2.88283e-08	2.4711e-08	1.73791e-08	1.02226e-08	7.03296e-09	1.01489e-09	3.16451e-09	1.32978e-09	1.29736e-09	9.38917e-10	6.24962e-09	1.443e-08	2.27244e-08	3.03139e-08	3.58576e-08	3.67374e-08	3.45138e-08	3.26653e-08	3.52147e-08
98	1.07081e-08	4.1173e-09	4.78872e-09	9.08597e-09	6.06589e-09	1.19013e-08	2.52405e-08	3.5861e-08	4.39758e-08	5.68091e-08	7.31702e-08	9.05879e-08	0	0	0	0	1.03621e-11	3.15125e-08	3.92998e-08	3.04075e-08	3.73201e-08	4.04906e-08	4.2173e-08	4.06918e-08	3.65253e-08	3.35948e-08	3.11312e-08	2.96061e-08	3.10488e-08	2.71417e-08	1.6861e-08	1.27849e-08	1.44834e-08	1.11211e-08	3.36637e-09	7.37863e-10	3.28115e-09	1.71932e-09	1.36373e-08	1.88043e-08	1.61052e-08	1.93155e-08	2.81603e-08	3.12537e-08	2.89226e-08	3.18752e-08	4.24193e-08	4.55598e-08	4.35351e-08
99	9.27988e-09	2.92134e-09	2.56849e-09	6.26655e-09	1.12173e-08	1.77446e-08	2.8005e-08	3.82038e-08	4.57355e-08	5.82642e-08	7.67791e-08	9.58952e-08	0	0	0	0	6.50953e-12	3.00444e-08	4.23969e-08	3.47758e-08	3.92807e-08	4.22863e-08	4.54153e-08	4.45845e-08	3.20692e-08	2.89391e-08	3.16694e-08	3.08685e-08	3.0683e-08	2.55693e-08	1.5768e-08	1.26631e-08	1.27407e-08	8.43174e-09	7.12223e-09	5.09768e-09	3.30746e-09	2.77668e-09	1.57395e-08	2.05545e-08	2.18793e-08	2.47857e-08	2.52434e-08	2.82376e-08	2.90053e-08	3.16556e-08	4.4856e-08	4.79926e-08	5.03969e-08
100	6.79129e-09	3.3403e-09	4.9915e-09	2.93805e-09	2.14253e-08	3.12304e-08	3.35346e-08	4.12084e-08	5.17717e-08	6.42037e-08	8.42732e-08	1.19085e-07	7.31955e-08	0	0	0	2.80236e-12	2.26442e-08	5.14596e-08	4.35226e-08	4.1486e-08	5.40706e-08	5.00464e-08	4.34394e-08	3.20196e-08	2.79364e-08	3.3831e-08	3.22821e-08	2.42802e-08	2.04829e-08	1.87759e-08	1.41196e-08	5.34628e-09	3.98681e-09	1.02342e-08	7.27624e-09	3.49087e-09	1.04827e-08	1.33348e-08	1.95151e-08	2.9571e-08	3.0751e-08	2.16654e-08	2.21837e-08	3.1007e-08	3.71948e-08	4.46182e-08	5.02123e-08	5.71798e-08
101	1.43787e-08	1.05578e-08	3.91734e-09	5.02851e-09	1.68286e-08	2.58444e-08	3.34599e-08	4.13294e-08	5.31786e-08	6.64105e-08	8.18863e-08	1.04147e-07	1.17427e-07	0	0	0	0	9.88915e-12	4.72593e-08	4.87707e-08	4.53995e-08	5.49532e-08	4.98162e-08	4.27954e-08	3.47088e-08	3.04791e-08	3.28312e-08	2.96954e-08	2.36909e-08	2.12213e-08	1.75053e-08	1.15067e-08	5.08079e-09	5.50591e-09	4.60326e-09	4.39037e-10	7.19544e-09	1.34278e-08	1.21111e-08	1.80879e-08	2.27454e-08	2.33833e-08	2.6682e-08	2.69834e-08	3.32065e-08	3.93274e-08	4.31718e-08	4.75349e-08	5.05714e-08
102	2.53695e-08	1.50417e-08	1.45982e-09	8.67966e-09	4.80487e-09	1.31012e-08	3.15786e-08	4.51534e-08	5.58387e-08	7.03214e-08	8.1772e-08	1.00624e-07	1.31593e-07	6.73881e-08	0	0	0	3.9722e-12	3.15887e-08	6.42882e-08	6.00879e-08	4.8316e-08	5.25439e-08	5.09935e-08	4.62363e-08	4.27938e-08	3.98289e-08	3.76978e-08	3.82867e-08	3.39833e-08	2.41366e-08	1.97012e-08	2.17658e-08	1.6165e-08	3.69808e-09	1.95309e-09	5.54913e-10	2.86284e-09	9.11596e-09	1.02759e-08	6.28158e-09	1.33605e-08	3.35808e-08	4.11515e-08	3.72744e-08	3.82551e-08	4.13931e-08	4.17258e-08	3.97699e-08
103	2.79433e-08	1.75948e-08	4.11642e-09	2.3894e-09	1.03705e-08	1.98592e-08	3.54434e-08	4.87921e-08	5.71118e-08	7.13644e-08	8.50823e-08	9.18143e-08	1.14357e-07	1.12379e-07	0	0	0	0	1.20839e-11	5.6749e-08	6.37215e-08	5.33377e-08	5.43435e-08	5.33832e-08	4.94816e-08	4.61666e-08	4.03192e-08	3.99619e-08	4.86323e-08	4.27564e-08	3.27447e-08	3.01418e-08	2.62497e-08	1.87359e-08	6.80292e-09	2.73332e-09	3.00895e-09	2.17275e-10	1.10488e-09	2.6281e-10	1.83187e-09	9.85012e-09	3.15863e-08	3.9276e-08	4.20095e-08	4.26787e-08	3.8342e-08	3.93158e-08	3.82099e-08
104	2.75731e-08	2.01008e-08	1.72511e-08	3.05658e-09	2.27144e-08	3.72482e-08	4.23849e-08	5.06777e-08	6.03927e-08	7.11187e-08	8.58532e-08	9.78543e-08	1.1107e-07	1.32169e-07	6.74936e-08	0	0	0	4.84475e-12	3.7727e-08	7.56514e-08	6.28955e-08	5.73473e-08	6.79406e-08	5.39146e-08	4.61345e-08	3.88464e-08	3.97414e-08	5.15628e-08	5.22543e-08	4.48072e-08	3.60009e-08	2.36598e-08	1.56904e-08	1.37558e-08	9.02277e-09	2.31835e-10	4.67966e-10	1.11704e-08	8.9757e-09	4.87675e-09	1.54183e-08	2.45514e-08	3.48734e-08	4.72546e-08	4.86522e-08	3.61607e-08	3.41589e-08	3.87563e-08
105	2.44418e-08	1.75799e-08	1.33729e-08	1.31922e-09	1.66764e-08	2.99465e-08	4.58354e-08	5.47961e-08	5.73796e-08	6.79723e-08	8.45308e-08	9.64165e-08	1.06482e-07	1.19427e-07	1.13367e-07	0	0	0	0	1.35442e-11	6.25358e-08	6.61373e-08	6.1869e-08	6.81271e-08	5.68039e-08	4.9726e-08	4.47764e-08	4.47554e-08	4.78633e-08	4.95501e-08	4.0449e-08	2.97116e-08	2.19307e-08	1.59822e-08	1.68661e-08	1.10462e-08	5.36212e-09	7.70229e-09	4.78405e-09	1.45612e-09	8.86715e-09	1.86694e-08	2.3924e-08	3.37227e-08	4.05465e-08	4.16967e-08	4.16752e-08	4.00939e-08	4.43683e-08
106	2.51996e-08	1.52258e-08	2.07157e-09	4.10056e-09	8.06635e-10	1.24286e-08	4.59289e-08	5.90117e-08	5.22628e-08	6.10267e-08	8.15563e-08	9.68145e-08	1.0685e-07	1.1907e-07	1.36745e-07	6.92782e-08	0	0	0	5.3816e-12	4.08555e-08	8.15517e-08	7.47187e-08	6.07149e-08	6.28373e-08	6.05011e-08	5.78938e-08	5.31224e-08	4.81452e-08	4.14741e-08	3.26509e-08	2.77104e-08	2.84795e-08	2.51466e-08	1.69256e-08	1.4423e-08	1.75462e-08	1.01594e-08	1.03151e-08	1.83808e-08	1.47495e-08	1.9383e-08	2.91927e-08	3.29705e-08	2.93344e-08	3.50813e-08	5.1361e-08	5.75734e-08	5.50476e-08
107	2.18329e-08	1.16648e-08	5.55429e-09	4.31357e-10	1.15685e-09	1.53825e-08	3.71693e-08	4.96697e-08	5.77615e-08	6.80865e-08	8.21003e-08	9.64322e-08	1.08532e-07	1.12447e-07	1.24373e-07	1.17103e-07	0	0	0	0	1.51287e-11	6.76033e-08	7.77272e-08	6.61934e-08	6.53147e-08	6.23303e-08	6.11219e-08	5.71104e-08	4.36643e-08	3.71491e-08	3.33429e-08	3.0745e-08	3.03046e-08	2.48444e-08	2.45102e-08	2.31317e-08	1.99593e-08	1.04193e-08	1.3858e-08	2.04293e-08	2.26102e-08	2.76279e-08	2.53332e-08	2.85791e-08	2.93382e-08	3.55361e-08	5.43397e-08	6.04199e-08	6.36491e-08
108	1.7106e-08	1.22606e-08	1.60756e-08	7.25469e-09	1.67773e-08	2.71503e-08	2.40725e-08	3.72005e-08	6.71423e-08	8.13122e-08	8.29484e-08	9.167e-08	1.05287e-07	1.14933e-07	1.24379e-07	1.42408e-07	7.25949e-08	0	0	0	6.04516e-12	4.44759e-08	8.9806e-08	7.64428e-08	6.9021e-08	8.01329e-08	7.21413e-08	6.1152e-08	4.41618e-08	3.57358e-08	3.6961e-08	3.25558e-08	2.13616e-08	2.17776e-08	3.45632e-08	3.16596e-08	1.57984e-08	3.68667e-09	7.25186e-09	1.89661e-08	3.42474e-08	3.59182e-08	2.16974e-08	2.23431e-08	3.53699e-08	4.46733e-08	5.3816e-08	6.18845e-08	7.17697e-08
109	2.62962e-08	2.1178e-08	1.24119e-08	1.97889e-09	1.44909e-08	2.42998e-08	3.092e-08	4.41e-08	6.22508e-08	7.46656e-08	7.95914e-08	8.91702e-08	1.02848e-07	1.12219e-07	1.19046e-07	1.29809e-07	1.22684e-07	0	0	0	0	1.61876e-11	7.0182e-08	7.91608e-08	7.51386e-08	8.185e-08	7.27338e-08	6.10791e-08	4.82629e-08	3.94591e-08	3.81219e-08	3.15687e-08	2.39702e-08	2.76456e-08	3.1152e-08	2.59347e-08	1.33208e-08	2.91092e-09	7.467e-09	1.98434e-08	2.8682e-08	2.8923e-08	2.74442e-08	2.91686e-08	3.79976e-08	4.70611e-08	4.99403e-08	5.6533e-08	6.02947e-08
110	5.09019e-08	3.41218e-08	8.53125e-09	2.31624e-09	3.83167e-09	8.77417e-09	4.08415e-08	5.30777e-08	4.62986e-08	5.39008e-08	7.23425e-08	8.51118e-08	9.54389e-08	1.07438e-07	1.17105e-07	1.30025e-07	1.49763e-07	7.78278e-08	0	0	0	6.42642e-12	4.55284e-08	9.44463e-08	9.09132e-08	7.40477e-08	7.52689e-08	7.06168e-08	6.42897e-08	5.75095e-08	5.05002e-08	4.68116e-08	4.84505e-08	4.33824e-08	3.06305e-08	2.4477e-08	2.7392e-08	1.9134e-08	1.16621e-10	7.2504e-09	2.5945e-09	9.89027e-09	2.96351e-08	3.7401e-08	3.42239e-08	3.64149e-08	4.18673e-08	4.29082e-08	4.02958e-08
111	5.84124e-08	4.08875e-08	1.75137e-08	7.49801e-09	6.18716e-10	1.31897e-08	3.22742e-08	4.44729e-08	4.88301e-08	5.85658e-08	7.26373e-08	8.50066e-08	9.36573e-08	1.04875e-07	1.15199e-07	1.21128e-07	1.35657e-07	1.36348e-07	0	0	0	0	1.71638e-11	7.14862e-08	9.97589e-08	8.07891e-08	7.8147e-08	7.45586e-08	6.9305e-08	6.22968e-08	5.45287e-08	5.30483e-08	6.2013e-08	5.39236e-08	3.60589e-08	3.26371e-08	2.84205e-08	1.83964e-08	1.12113e-08	5.44465e-09	2.67084e-09	6.32103e-09	2.66901e-08	3.39609e-08	3.51105e-08	3.75731e-08	3.26672e-08	3.46723e-08	3.28475e-08
112	6.11524e-08	4.67825e-08	3.68408e-08	1.69615e-08	1.77094e-08	3.01906e-08	2.02361e-08	3.05783e-08	5.90441e-08	7.14325e-08	7.10578e-08	7.79645e-08	8.93793e-08	9.77766e-08	1.04807e-07	1.15131e-07	1.31319e-07	1.62905e-07	1.06205e-07	0	0	0	6.79604e-12	4.5993e-08	1.23199e-07	9.42501e-08	8.77017e-08	8.81717e-08	7.4007e-08	6.51058e-08	5.64767e-08	5.56907e-08	6.54178e-08	6.27289e-08	5.07665e-08	3.83993e-08	1.98654e-08	1.44864e-08	2.49975e-08	1.91424e-08	7.97978e-10	1.24372e-08	1.74466e-08	2.60898e-08	3.87908e-08	3.91274e-08	2.42598e-08	2.23419e-08	2.96921e-08
113	6.18986e-08	4.65244e-08	2.66437e-08	6.51277e-09	1.30373e-08	2.48697e-08	2.79701e-08	3.79502e-08	5.47465e-08	6.53064e-08	7.11468e-08	7.91668e-08	8.44889e-08	9.07938e-08	9.66724e-08	1.05236e-07	1.17068e-07	1.2333e-07	1.58738e-07	5.658e-08	0	0	0	1.25807e-11	8.23086e-08	1.29105e-07	1.01152e-07	8.99823e-08	7.93608e-08	7.14058e-08	6.55086e-08	6.28732e-08	6.22075e-08	5.99746e-08	4.61949e-08	3.17852e-08	2.12997e-08	1.95069e-08	2.12255e-08	1.39174e-08	6.9522e-10	9.56654e-09	1.28167e-08	2.15461e-08	2.9056e-08	2.86572e-08	2.82267e-08	2.7388e-08	3.49363e-08
114	8.11212e-08	5.44419e-08	1.78565e-08	3.18629e-09	1.22662e-08	2.07487e-09	3.01294e-08	4.28762e-08	3.51331e-08	4.2685e-08	6.42123e-08	7.29062e-08	6.93586e-08	7.60146e-08	8.83499e-08	9.86356e-08	1.11106e-07	1.22539e-07	1.33009e-07	1.02222e-07	0	0	0	0	2.83293e-11	1.04415e-07	1.00121e-07	9.1561e-08	8.80599e-08	8.282e-08	7.93936e-08	7.2612e-08	6.62087e-08	5.61635e-08	4.14001e-08	3.47019e-08	3.83938e-08	3.01155e-08	7.30904e-09	1.46581e-09	2.31764e-09	2.67664e-09	1.63053e-08	2.10629e-08	1.70549e-08	2.385e-08	4.04651e-08	4.82012e-08	4.51702e-08
115	8.52771e-08	5.81064e-08	3.1912e-08	1.60517e-08	9.46135e-09	1.59216e-09	1.66098e-08	2.9953e-08	3.22171e-08	4.15589e-08	5.2138e-08	5.9055e-08	6.39265e-08	7.53117e-08	8.72147e-08	9.68581e-08	1.05116e-07	1.1661e-07	1.24199e-07	1.3224e-07	5.93703e-08	0	0	0	1.17084e-11	7.16909e-08	1.29667e-07	1.03575e-07	9.10961e-08	8.4527e-08	8.22058e-08	7.66649e-08	6.10498e-08	5.17282e-08	4.768e-08	4.36753e-08	4.10746e-08	2.92992e-08	7.55521e-09	2.87705e-10	2.60631e-10	5.68039e-09	9.25605e-09	1.33731e-08	1.58474e-08	2.33754e-08	4.01061e-08	4.71459e-08	5.19315e-08
116	8.90946e-08	6.96983e-08	6.28959e-08	4.29045e-08	1.87338e-09	1.41674e-08	3.79242e-09	1.31254e-08	4.10657e-08	4.90053e-08	3.77997e-08	4.34876e-08	6.23775e-08	7.21357e-08	7.30543e-08	8.04966e-08	9.39123e-08	1.03458e-07	1.13065e-07	1.14725e-07	1.02529e-07	0	0	0	0	3.0906e-11	1.06174e-07	1.02054e-07	9.90721e-08	1.00697e-07	9.58186e-08	8.32438e-08	6.01112e-08	5.11464e-08	5.79626e-08	5.02177e-08	2.87305e-08	1.78217e-08	1.41548e-08	5.41445e-09	1.24407e-08	1.51303e-08	3.06069e-09	6.66696e-09	2.31995e-08	3.24208e-08	3.43834e-08	4.29275e-08	5.74183e-08
117	9.09172e-08	7.18505e-08	6.02577e-08	4.48682e-08	1.37113e-08	7.86338e-09	3.43299e-09	1.40185e-08	3.28847e-08	4.00213e-08	3.50695e-08	4.42366e-08	5.83687e-08	6.33433e-08	6.68548e-08	7.7208e-08	8.69943e-08	9.45658e-08	1.04803e-07	1.10924e-07	1.27489e-07	5.78474e-08	0	0	0	1.28099e-11	7.30791e-08	1.31958e-07	1.11119e-07	1.02663e-07	9.82114e-08	8.4769e-08	6.7375e-08	5.82181e-08	5.78646e-08	4.63754e-08	3.06155e-08	2.22709e-08	1.43434e-08	4.81082e-09	6.31603e-09	6.4585e-09	5.25526e-09	9.09435e-09	1.96078e-08	2.75842e-08	2.34391e-08	3.13489e-08	3.82537e-08
118	1.26148e-07	7.65345e-08	4.53096e-08	2.45322e-08	2.34366e-08	1.13771e-08	3.21295e-09	9.02488e-09	6.5208e-09	1.37687e-08	2.91226e-08	3.55407e-08	3.34735e-08	4.19229e-08	5.90745e-08	6.71724e-08	6.8151e-08	7.66612e-08	9.15141e-08	1.04191e-07	1.09588e-07	9.88665e-08	0	0	0	0	3.42895e-11	1.08615e-07	1.12446e-07	1.04928e-07	1.01717e-07	9.49414e-08	8.77446e-08	7.76901e-08	6.50513e-08	5.83696e-08	6.14093e-08	5.14752e-08	2.50763e-08	1.55791e-08	2.09921e-08	1.41461e-08	5.50337e-09	1.34928e-08	1.07456e-08	1.3379e-08	2.08419e-08	2.21469e-08	1.82102e-08
119	1.50577e-07	7.26828e-08	5.60386e-08	2.86605e-08	2.80329e-08	1.5907e-08	5.23399e-09	6.8982e-10	4.48709e-10	9.72353e-09	2.12427e-08	2.42778e-08	2.43111e-08	3.72147e-08	4.93723e-08	5.4413e-08	6.32749e-08	7.6839e-08	8.8948e-08	9.96555e-08	1.0614e-07	1.2451e-07	5.83461e-08	0	0	0	1.42653e-11	7.48894e-08	1.4139e-07	1.17877e-07	1.07885e-07	1.00621e-07	9.43302e-08	8.29616e-08	7.33468e-08	7.02029e-08	6.98656e-08	5.7522e-08	3.93061e-08	3.09062e-08	2.68064e-08	1.81802e-08	5.60765e-10	7.61851e-09	7.85593e-09	1.09554e-08	8.74339e-09	1.09796e-08	9.82613e-09
120	1.42729e-07	9.97738e-08	7.28917e-08	5.01986e-08	3.57572e-08	2.61886e-08	2.23089e-08	1.25159e-08	4.4649e-09	1.07215e-08	6.67294e-09	1.31291e-08	3.00219e-08	3.62944e-08	3.90965e-08	4.74582e-08	5.93739e-08	6.91915e-08	7.26749e-08	8.17456e-08	9.26376e-08	9.99358e-08	9.40305e-08	0	0	0	0	3.65803e-11	1.09348e-07	1.19312e-07	1.11648e-07	1.13693e-07	9.93064e-08	9.02066e-08	8.80953e-08	7.89637e-08	6.2064e-08	5.47686e-08	5.75364e-08	4.73552e-08	2.24177e-08	1.03104e-08	9.62909e-09	2.54824e-09	1.11187e-08	1.18259e-08	7.12548e-10	4.38309e-10	1.33171e-08
121	2.66988e-07	1.57199e-07	9.23789e-08	6.49449e-08	4.71962e-08	3.72203e-08	2.89629e-08	1.55021e-08	2.31156e-09	1.73188e-09	4.15493e-10	1.0822e-08	2.46113e-08	2.78837e-08	3.70903e-08	4.95328e-08	5.61296e-08	5.97363e-08	5.967e-08	6.8893e-08	8.4083e-08	9.24765e-08	1.15408e-07	5.66128e-08	0	0	0	1.45628e-11	6.96413e-08	1.42357e-07	1.21729e-07	1.14592e-07	1.04453e-07	9.69296e-08	9.52597e-08	8.3702e-08	6.38932e-08	5.91073e-08	5.34294e-08	4.17443e-08	2.44501e-08	1.30485e-08	1.47061e-08	7.26601e-09	1.90894e-09	2.04885e-09	1.40339e-08	1.70714e-08	2.80912e-08
122	1.59188e-07	1.28053e-07	9.51439e-08	7.00759e-08	6.03725e-08	4.6136e-08	3.13795e-08	2.46976e-08	2.61478e-08	2.0222e-08	7.92652e-09	2.87085e-09	5.07932e-09	4.23481e-09	2.64632e-08	3.54915e-08	3.38981e-08	3.88514e-08	4.70229e-08	5.72661e-08	7.22575e-08	8.34209e-08	9.35965e-08	9.17331e-08	0	0	0	0	4.04612e-11	1.07601e-07	1.25708e-07	1.16714e-07	1.04737e-07	1.19992e-07	1.04306e-07	8.911e-08	7.59844e-08	5.99038e-08	3.75176e-08	2.65976e-08	3.01731e-08	2.64313e-08	1.2452e-08	8.83217e-09	1.43379e-08	1.59467e-09	3.11309e-08	4.60433e-08	4.17051e-08
123	6.00968e-08	7.33175e-08	7.85747e-08	5.78055e-08	5.68528e-08	4.36308e-08	3.52742e-08	3.19395e-08	3.01704e-08	2.27636e-08	1.69986e-08	1.54458e-08	1.39002e-08	1.83599e-09	1.74797e-08	2.2972e-08	2.63704e-08	3.70578e-08	4.74339e-08	5.67135e-08	6.65751e-08	7.55563e-08	8.37923e-08	1.04395e-07	5.28671e-08	0	0	0	1.63724e-11	6.9889e-08	1.47221e-07	1.27301e-07	1.13586e-07	1.20479e-07	1.04937e-07	9.14036e-08	7.86282e-08	6.14834e-08	4.03868e-08	3.07178e-08	2.68626e-08	2.24781e-08	2.19774e-08	1.83585e-08	1.26931e-08	4.43625e-10	3.60066e-08	4.87622e-08	5.75622e-08
124	4.41598e-09	1.95527e-08	3.62336e-08	4.59154e-08	4.47042e-08	4.46765e-08	4.59838e-08	4.00849e-08	2.52572e-08	2.19069e-08	3.16323e-08	2.71559e-08	1.03357e-08	1.21908e-09	1.83012e-09	1.13452e-08	2.84678e-08	3.65637e-08	3.44253e-08	4.03919e-08	5.24527e-08	6.47051e-08	7.60122e-08	8.31447e-08	8.43767e-08	0	0	0	0	4.61842e-11	1.09129e-07	1.26122e-07	1.29331e-07	1.08536e-07	1.10668e-07	9.93745e-08	7.83979e-08	6.34235e-08	4.99148e-08	3.47478e-08	1.61557e-08	1.43429e-08	3.39732e-08	3.13425e-08	4.43941e-09	1.39071e-08	2.85895e-08	4.80216e-08	7.1243e-08
125	7.53579e-08	2.13518e-08	2.19943e-08	3.30888e-08	4.14516e-08	4.29914e-08	4.59783e-08	3.98693e-08	3.00047e-08	2.83398e-08	2.56544e-08	1.92307e-08	7.03573e-09	1.38942e-10	2.38503e-09	9.45031e-09	1.99629e-08	2.36623e-08	2.69951e-08	3.45812e-08	4.34644e-08	5.44679e-08	6.7573e-08	7.33858e-08	9.24323e-08	4.71707e-08	0	0	0	1.87022e-11	7.05362e-08	1.49973e-07	1.42425e-07	1.19003e-07	1.13004e-07	1.00879e-07	8.1522e-08	6.74594e-08	5.27541e-08	3.78132e-08	3.09207e-08	3.01509e-08	3.14108e-08	2.87075e-08	9.79298e-09	9.12615e-09	2.09102e-08	4.07567e-08	5.3855e-08
126	1.17438e-07	3.18113e-08	6.59459e-09	3.13327e-08	3.88026e-08	4.38703e-08	4.02763e-08	4.04323e-08	4.57811e-08	3.81033e-08	1.82014e-08	9.85385e-09	1.35099e-08	1.12846e-08	2.89389e-09	5.51494e-10	3.38641e-09	4.07059e-09	2.10168e-08	2.87975e-08	2.84648e-08	3.61013e-08	5.21727e-08	6.21375e-08	7.18889e-08	7.46743e-08	0	0	0	0	5.34286e-11	1.09561e-07	1.36768e-07	1.33845e-07	1.23756e-07	1.17569e-07	1.01287e-07	8.22455e-08	5.97822e-08	4.97769e-08	5.24894e-08	4.41151e-08	2.01633e-08	1.04752e-08	1.66161e-08	8.11564e-09	1.25288e-08	2.09625e-08	1.76865e-08
127	7.38723e-08	3.92128e-08	6.18304e-10	2.39988e-08	3.10082e-08	3.58507e-08	4.3097e-08	4.37824e-08	4.64251e-08	3.8893e-08	2.11625e-08	1.44583e-08	1.47834e-08	1.20069e-08	1.17171e-08	1.13056e-08	1.32391e-08	2.90695e-09	1.10948e-08	1.70332e-08	2.61393e-08	3.61423e-08	4.93049e-08	5.77089e-08	6.5021e-08	8.4163e-08	4.30266e-08	0	0	0	2.19878e-11	7.20522e-08	1.5498e-07	1.42187e-07	1.31383e-07	1.15668e-07	1.0258e-07	8.32861e-08	6.92766e-08	5.92159e-08	5.38739e-08	4.45749e-08	2.3145e-08	1.29894e-08	9.50409e-09	6.29649e-10	4.48381e-10	8.58077e-09	5.92059e-09
128	6.51879e-08	2.59357e-08	1.35036e-09	1.55686e-08	1.52233e-08	2.61866e-08	4.59585e-08	5.01838e-08	4.25071e-08	3.68036e-08	3.38447e-08	2.64142e-08	1.39458e-08	1.32164e-08	2.51397e-08	2.42935e-08	1.05809e-08	3.81571e-09	4.44807e-09	1.43893e-08	2.73446e-08	3.75602e-08	3.98469e-08	4.9281e-08	5.76629e-08	6.44303e-08	6.82104e-08	0	0	0	0	6.164e-11	1.06962e-07	1.37588e-07	1.40133e-07	1.19123e-07	9.99409e-08	8.51378e-08	8.19136e-08	6.99584e-08	4.37171e-08	3.12865e-08	3.43014e-08	2.22392e-08	2.50147e-09	7.69397e-09	8.67477e-09	9.03128e-09	4.6518e-09
129	5.1294e-08	1.59444e-08	6.46978e-10	1.2423e-08	8.04882e-09	1.97787e-08	4.37162e-08	4.75994e-08	4.36773e-08	3.81641e-08	4.08561e-08	3.32018e-08	2.55999e-08	2.54235e-08	2.29904e-08	2.05474e-08	8.12776e-09	1.73084e-09	9.90572e-09	2.19092e-08	2.62646e-08	3.21322e-08	3.22377e-08	4.14076e-08	5.22385e-08	5.65408e-08	7.37363e-08	3.77962e-08	0	0	0	2.60773e-11	7.20548e-08	1.59197e-07	1.495e-07	1.30495e-07	1.09251e-07	9.48435e-08	9.09103e-08	7.91778e-08	5.0853e-08	3.72554e-08	3.51202e-08	2.21678e-08	5.92729e-09	8.05427e-10	7.46683e-09	6.80724e-09	3.90523e-09
130	5.07466e-08	2.91488e-08	2.54903e-09	1.60285e-08	9.78473e-09	1.74015e-08	3.46805e-08	4.24272e-08	4.27008e-08	4.29789e-08	3.90299e-08	3.86179e-08	4.30749e-08	3.67501e-08	1.97001e-08	1.25428e-08	1.74476e-08	9.85704e-09	9.67222e-09	1.67818e-08	1.38525e-08	1.76033e-08	2.65933e-08	3.46782e-08	4.41673e-08	4.96131e-08	5.56054e-08	5.82142e-08	0	0	0	0	7.76658e-11	1.12678e-07	1.52974e-07	1.40781e-07	1.18196e-07	1.00283e-07	8.64194e-08	7.25212e-08	6.10062e-08	4.50869e-08	2.73554e-08	1.94677e-08	2.28955e-08	1.60221e-08	4.27948e-10	6.79866e-09	4.06937e-09
131	4.66856e-08	2.48685e-08	5.64708e-09	9.51026e-09	2.03653e-08	2.50634e-08	2.97151e-08	3.76781e-08	4.53062e-08	4.5105e-08	4.74216e-08	4.69169e-08	4.73406e-08	4.07054e-08	2.398e-08	1.7976e-08	1.3326e-08	6.00548e-09	4.12909e-09	9.44184e-09	1.07402e-08	1.80278e-08	2.55375e-08	3.29821e-08	3.89158e-08	4.30547e-08	4.81444e-08	6.20604e-08	3.11515e-08	0	0	0	3.25537e-11	7.31293e-08	1.70093e-07	1.50591e-07	1.30983e-07	1.12234e-07	9.02643e-08	7.55985e-08	6.12787e-08	4.48757e-08	3.29138e-08	2.5872e-08	2.28058e-08	1.56667e-08	2.74952e-09	3.02659e-09	5.76258e-09
132	3.83375e-08	2.76453e-08	1.86381e-08	1.07291e-09	3.10486e-08	4.16871e-08	3.18227e-08	3.44946e-08	4.34903e-08	5.03322e-08	5.44018e-08	5.31286e-08	4.30326e-08	3.61939e-08	3.47956e-08	2.42958e-08	5.96173e-09	6.95267e-10	7.40563e-09	2.16553e-09	1.40134e-08	2.14656e-08	2.00872e-08	2.34732e-08	3.13004e-08	3.85148e-08	4.33392e-08	4.62479e-08	4.67606e-08	0	0	0	0	1.01664e-10	1.23565e-07	1.45274e-07	1.19766e-07	1.10803e-07	9.50504e-08	7.34845e-08	5.84392e-08	4.78458e-08	4.76462e-08	3.7385e-08	1.56213e-08	7.15789e-09	1.12903e-08	5.6439e-09	8.93551e-09
133	2.68568e-08	1.59303e-08	7.7505e-09	8.57639e-09	2.62345e-08	3.72285e-08	3.37063e-08	3.47113e-08	3.92343e-08	4.58216e-08	4.73297e-08	4.57729e-08	3.98022e-08	3.2768e-08	3.44874e-08	2.3748e-08	1.36816e-08	8.1743e-09	9.70752e-09	3.70528e-09	8.09379e-09	1.45601e-08	1.9079e-08	2.34659e-08	2.74056e-08	3.36578e-08	3.99735e-08	4.09894e-08	4.57487e-08	1.81818e-08	0	0	0	3.97847e-11	7.06368e-08	1.44901e-07	1.26538e-07	1.05867e-07	9.85549e-08	7.631e-08	6.1828e-08	5.2295e-08	4.52738e-08	3.44665e-08	2.01904e-08	1.2155e-08	1.34096e-08	7.71235e-09	1.22581e-09
134	2.64629e-08	1.18505e-08	1.05693e-08	1.91448e-08	1.38738e-08	1.83562e-08	3.19222e-08	3.71857e-08	3.56834e-08	3.52674e-08	3.34421e-08	3.33506e-08	3.51887e-08	3.33134e-08	2.66497e-08	2.4732e-08	2.86346e-08	2.31602e-08	7.38426e-09	1.32392e-09	6.13294e-09	5.65984e-10	1.65052e-08	2.3077e-08	2.24184e-08	2.61507e-08	3.5823e-08	3.73208e-08	3.45534e-08	2.2559e-08	0	0	0	0	2.13718e-10	1.32771e-07	1.37809e-07	1.08486e-07	9.6008e-08	8.15496e-08	7.11949e-08	5.64057e-08	3.57319e-08	2.67635e-08	3.04837e-08	2.60736e-08	1.58232e-08	1.14419e-08	1.32211e-08
135	2.12148e-08	6.68125e-09	5.65106e-09	1.45598e-08	1.37055e-08	1.79877e-08	2.72917e-08	3.35141e-08	3.30707e-08	3.192e-08	2.71128e-08	2.70363e-08	3.00388e-08	2.81155e-08	3.01419e-08	2.81433e-08	3.13171e-08	2.53078e-08	1.31043e-08	7.40943e-09	6.15852e-09	8.25525e-10	1.05801e-08	1.63721e-08	2.22951e-08	2.79183e-08	3.55232e-08	3.65034e-08	3.64221e-08	2.67434e-08	0	0	0	0	1.34888e-10	1.07122e-07	1.19656e-07	1.01852e-07	8.8699e-08	7.50558e-08	6.61458e-08	5.16465e-08	4.04683e-08	3.19823e-08	3.02737e-08	2.60503e-08	2.33903e-08	1.93923e-08	2.04416e-08
136	1.5232e-08	9.22076e-09	7.37524e-09	1.69493e-09	2.21128e-08	2.88992e-08	2.4372e-08	2.58645e-08	3.19046e-08	3.20727e-08	2.81859e-08	2.62755e-08	2.38562e-08	2.67407e-08	3.55401e-08	3.58181e-08	2.61304e-08	2.20937e-08	2.26401e-08	1.54771e-08	9.74665e-10	7.18673e-09	4.9087e-09	1.02244e-08	2.1835e-08	2.87885e-08	3.26859e-08	3.49982e-08	3.70629e-08	3.76416e-08	0	0	0	0	5.59635e-11	6.75722e-08	1.1011e-07	8.6034e-08	7.3097e-08	6.29083e-08	4.97221e-08	4.41621e-08	4.99039e-08	4.38474e-08	2.67656e-08	2.25629e-08	3.26014e-08	3.23525e-08	2.44213e-08
137	1.14414e-08	5.21139e-09	3.54856e-09	5.82443e-09	1.76653e-08	2.46143e-08	2.36331e-08	2.42247e-08	2.83441e-08	2.91695e-08	3.00576e-08	2.77821e-08	2.59939e-08	2.87992e-08	3.12413e-08	3.1299e-08	2.44369e-08	1.99782e-08	1.88828e-08	1.12656e-08	1.35977e-09	4.95776e-09	7.22121e-09	1.31636e-08	2.00966e-08	2.57737e-08	3.04277e-08	3.19643e-08	3.20545e-08	3.85611e-08	2.16202e-08	0	0	0	0	3.83725e-10	8.13248e-08	6.83534e-08	5.99588e-08	4.99302e-08	4.21456e-08	3.6934e-08	4.28065e-08	3.74017e-08	2.70307e-08	2.29971e-08	3.46227e-08	3.42027e-08	2.83216e-08
138	1.18828e-08	3.11247e-09	8.41032e-09	1.24848e-08	9.38753e-09	1.29961e-08	2.38532e-08	2.77608e-08	2.53803e-08	2.67834e-08	2.98637e-08	3.16048e-08	3.25361e-08	2.9908e-08	2.25688e-08	1.98888e-08	2.26439e-08	1.90094e-08	8.58709e-09	4.91048e-09	8.32946e-09	3.11081e-09	1.05909e-08	1.60192e-08	1.4407e-08	1.7963e-08	2.60725e-08	3.21513e-08	3.2377e-08	2.83969e-08	2.85131e-08	0	0	0	0	3.39675e-10	4.60526e-08	5.33558e-08	4.5197e-08	3.99696e-08	3.66444e-08	3.20664e-08	2.6691e-08	2.389e-08	2.4205e-08	2.56723e-08	2.97568e-08	3.12095e-08	3.25439e-08
139	6.65585e-09	1.90108e-09	6.46131e-09	1.02686e-08	8.74804e-09	1.27339e-08	1.92306e-08	2.38052e-08	2.53585e-08	2.60263e-08	2.95094e-08	3.13217e-08	3.12915e-08	2.83126e-08	1.97311e-08	1.70189e-08	1.61521e-08	1.26752e-08	8.99242e-09	5.51858e-09	6.17299e-09	5.92236e-10	8.17012e-09	1.31514e-08	1.65259e-08	2.10486e-08	2.68991e-08	3.21655e-08	3.24979e-08	2.5501e-08	1.7038e-08	0	0	0	0	3.20234e-10	3.00891e-08	3.57037e-08	2.7922e-08	2.26153e-08	2.43535e-08	1.9613e-08	2.09683e-08	1.78966e-08	2.51849e-08	2.67662e-08	3.46855e-08	3.65256e-08	3.61721e-08
140	9.23203e-10	2.43252e-09	1.04044e-09	2.69019e-09	1.42007e-08	1.7736e-08	1.37851e-08	1.62923e-08	2.37412e-08	2.74371e-08	2.76404e-08	2.7422e-08	2.53156e-08	2.2725e-08	2.06592e-08	1.56373e-08	6.95452e-09	5.23925e-09	1.16294e-08	9.24335e-09	2.85808e-09	7.0471e-09	4.97548e-09	1.02962e-08	2.17295e-08	2.77223e-08	2.91318e-08	3.0709e-08	3.45623e-08	2.84433e-08	1.39756e-08	0	0	0	0	3.12014e-10	1.68057e-08	2.02065e-08	9.49271e-09	2.696e-09	2.61958e-09	5.2537e-09	1.30787e-08	1.89936e-08	2.38699e-08	3.08536e-08	4.12235e-08	4.37499e-08	4.01963e-08
141	2.84073e-09	5.59732e-09	5.62372e-09	9.58873e-09	1.73314e-08	2.09521e-08	2.00967e-08	2.22529e-08	2.63026e-08	3.04144e-08	3.10005e-08	3.02474e-08	2.86261e-08	2.60447e-08	2.56072e-08	2.04814e-08	1.52693e-08	1.35763e-08	1.39677e-08	1.14811e-08	3.57687e-09	1.17552e-09	3.57474e-09	9.53221e-09	1.62112e-08	2.09059e-08	2.64484e-08	2.81373e-08	3.45693e-08	2.78158e-08	1.46239e-08	0	0	0	0	3.09943e-10	8.61645e-09	4.1913e-09	5.43697e-09	1.30921e-08	3.16138e-09	9.2824e-10	1.94318e-08	2.56858e-08	2.80983e-08	3.55345e-08	5.01319e-08	5.29911e-08	5.14205e-08
142	1.54117e-09	7.69948e-09	1.64484e-08	2.02652e-08	1.77061e-08	2.11371e-08	3.00767e-08	3.33002e-08	3.12125e-08	3.22689e-08	3.50046e-08	3.60608e-08	3.56586e-08	3.44843e-08	3.11626e-08	3.01955e-08	3.22424e-08	2.83501e-08	1.77204e-08	1.37722e-08	1.71141e-08	1.23964e-08	9.93502e-10	4.72057e-09	3.19798e-09	8.72612e-09	2.07225e-08	2.82889e-08	3.50952e-08	2.95511e-08	1.74709e-08	0	0	0	0	2.97785e-10	3.0828e-09	1.13456e-08	2.17344e-08	2.30436e-08	9.282e-09	6.42383e-09	2.97623e-08	3.97053e-08	3.43751e-08	4.11862e-08	5.93669e-08	6.59439e-08	6.66457e-08
143	3.47218e-09	9.75738e-09	1.69555e-08	2.04018e-08	2.21732e-08	2.56772e-08	3.05743e-08	3.415e-08	3.36582e-08	3.44742e-08	3.40474e-08	3.55588e-08	3.65606e-08	3.5295e-08	3.54607e-08	3.45355e-08	3.48598e-08	3.08774e-08	2.17985e-08	1.78334e-08	1.63131e-08	1.15822e-08	5.59327e-09	1.22388e-09	3.79449e-09	1.06728e-08	2.02756e-08	2.74821e-08	3.85768e-08	3.29992e-08	3.00892e-08	0	0	0	0	2.58969e-10	3.92475e-08	5.64452e-08	3.9036e-08	4.17694e-08	1.3354e-08	4.75354e-09	2.64405e-08	3.62972e-08	4.77803e-08	5.53944e-08	6.83957e-08	7.50698e-08	7.66571e-08
144	7.27721e-09	1.05981e-08	1.19984e-08	1.75872e-08	2.83964e-08	3.22612e-08	2.86064e-08	2.99322e-08	3.55928e-08	3.66629e-08	3.35716e-08	3.31724e-08	3.36264e-08	3.52113e-08	3.81752e-08	3.69667e-08	3.0556e-08	2.70552e-08	2.66712e-08	2.10277e-08	9.63287e-09	5.78389e-09	9.21239e-09	4.68194e-09	7.30201e-09	1.43527e-08	1.50186e-08	2.21419e-08	3.03367e-08	4.89743e-08	6.18767e-08	0	0	0	0	1.64854e-10	1.12941e-07	1.1995e-07	8.50936e-08	4.75986e-08	2.086e-08	1.91675e-09	1.06903e-08	2.99064e-08	6.22005e-08	7.80773e-08	8.01762e-08	8.31635e-08	8.70564e-08
145	1.00089e-08	1.34837e-08	1.40718e-08	1.97948e-08	2.62173e-08	2.99265e-08	2.78621e-08	2.8885e-08	3.23083e-08	3.36665e-08	3.27e-08	3.20544e-08	3.19861e-08	3.35947e-08	3.3931e-08	3.23347e-08	2.8095e-08	2.45025e-08	2.58078e-08	2.02746e-08	1.35728e-08	9.81444e-09	1.01978e-08	5.44703e-09	1.76207e-09	7.4765e-09	9.21655e-09	1.73209e-08	2.6604e-08	4.87535e-08	8.28403e-08	1.02899e-07	3.52841e-08	2.38533e-08	7.65186e-08	2.19473e-07	2.23043e-07	1.42533e-07	9.95232e-08	4.47885e-08	1.16645e-08	1.42786e-08	2.08316e-08	4.36152e-08	6.57866e-08	8.22969e-08	8.00318e-08	8.49083e-08	8.99086e-08
146	1.48016e-08	1.84013e-08	2.24685e-08	2.41256e-08	2.25462e-08	2.4502e-08	3.02258e-08	3.21453e-08	3.05871e-08	3.14664e-08	3.40849e-08	3.51747e-08	3.50756e-08	3.37713e-08	3.001e-08	2.86417e-08	2.93571e-08	2.80631e-08	2.4692e-08	2.34843e-08	2.49996e-08	2.22656e-08	1.58948e-08	1.28593e-08	1.40948e-08	1.12471e-08	5.86773e-09	7.73439e-10	3.98644e-09	1.58916e-08	2.38329e-08	7.69479e-08	5.99701e-08	9.09501e-08	1.44131e-07	2.04027e-07	1.50668e-07	6.17978e-08	3.27805e-08	8.31651e-09	2.94614e-08	4.75666e-08	6.00826e-08	6.80316e-08	7.03729e-08	7.27723e-08	7.48902e-08	7.73055e-08	7.64607e-08
147	1.90573e-08	2.25486e-08	2.31131e-08	2.48384e-08	2.34147e-08	2.53311e-08	2.87859e-08	3.11256e-08	3.08076e-08	3.13463e-08	3.34126e-08	3.46402e-08	3.39375e-08	3.23901e-08	2.76898e-08	2.6436e-08	2.70637e-08	2.58868e-08	2.79503e-08	2.6672e-08	2.8525e-08	2.60867e-08	2.15688e-08	1.89569e-08	1.57225e-08	1.32546e-08	1.01924e-08	6.60638e-09	7.98887e-10	8.92738e-09	2.64868e-08	5.9982e-08	1.04662e-07	1.23485e-07	1.40795e-07	1.67048e-07	1.08633e-07	4.73184e-08	8.77577e-10	2.74387e-08	4.8955e-08	6.59656e-08	7.65346e-08	8.26486e-08	8.32213e-08	8.55745e-08	7.42773e-08	7.54872e-08	8.23105e-08
148	2.39237e-08	2.49814e-08	2.16886e-08	2.25083e-08	2.71856e-08	2.84087e-08	2.65907e-08	2.76179e-08	3.16881e-08	3.31229e-08	3.32738e-08	3.28498e-08	3.2483e-08	3.0991e-08	2.86307e-08	2.66911e-08	2.37178e-08	2.52514e-08	3.27479e-08	3.3997e-08	2.90702e-08	2.77337e-08	2.50079e-08	2.07866e-08	1.39544e-08	8.8197e-09	1.09213e-08	4.42632e-09	9.57133e-09	2.11457e-08	3.22744e-08	6.40543e-08	1.17136e-07	1.41244e-07	1.5491e-07	1.25614e-07	6.63821e-08	3.57719e-08	5.50857e-09	2.38005e-08	5.25116e-08	7.4048e-08	8.19562e-08	9.0375e-08	1.03399e-07	1.00583e-07	7.59113e-08	7.47546e-08	8.7598e-08
149	2.28558e-08	2.3397e-08	2.1973e-08	2.25865e-08	2.55627e-08	2.70836e-08	2.71437e-08	2.79744e-08	3.05044e-08	3.23582e-08	3.31123e-08	3.23861e-08	3.21512e-08	3.10526e-08	3.01257e-08	2.84365e-08	2.65052e-08	2.80827e-08	2.85116e-08	3.00348e-08	2.65478e-08	2.51695e-08	2.26146e-08	1.91053e-08	1.74081e-08	1.30426e-08	5.65701e-09	8.31225e-10	7.13676e-09	2.20166e-08	4.39466e-08	7.87522e-08	1.09814e-07	1.30488e-07	1.1843e-07	7.50077e-08	3.95055e-08	1.66854e-08	1.00816e-08	3.54031e-08	4.71962e-08	6.67208e-08	8.31849e-08	8.86556e-08	9.5819e-08	9.18022e-08	7.53073e-08	7.49257e-08	8.36455e-08
150	1.61198e-08	1.8954e-08	2.20776e-08	2.35663e-08	2.2009e-08	2.35558e-08	2.81371e-08	2.97335e-08	2.84625e-08	2.91361e-08	3.19316e-08	3.254e-08	3.21497e-08	3.15947e-08	3.02029e-08	2.9875e-08	3.14757e-08	2.82339e-08	1.98965e-08	1.6709e-08	1.85613e-08	1.81795e-08	1.48606e-08	1.45924e-08	1.87207e-08	1.14499e-08	8.56177e-09	1.68616e-08	9.47302e-09	2.41564e-08	6.45301e-08	8.47433e-08	8.497e-08	8.54296e-08	8.47373e-08	7.59544e-08	7.55144e-08	5.00683e-08	1.92299e-08	4.35022e-08	2.96278e-08	3.951e-08	7.06192e-08	8.16725e-08	7.76472e-08	7.7226e-08	7.58322e-08	7.7175e-08	7.67732e-08
[truncated: 450 more columns]

## Sheet: Figure 3h
	z
y	1	2	3	4	5	6	7	8	9	10	11	12	13	14	15	16	17	18	19	20	21	22	23	24	25	26	27	28	29	30	31	32	33	34	35	36	37	38	39	40	41	42	43	44	45	46	47	48	49
1	1.11939e-07	6.01087e-08	2.84737e-08	1.30491e-08	4.32052e-09	4.84525e-09	4.63502e-09	6.17992e-09	7.99573e-09	1.35194e-08	2.1221e-08	2.46717e-08	2.41997e-08	2.83095e-08	3.57515e-08	3.93335e-08	3.90116e-08	4.16619e-08	4.97115e-08	5.20253e-08	5.1291e-08	5.37911e-08	5.90259e-08	6.13394e-08	6.02979e-08	6.02492e-08	5.96849e-08	5.95151e-08	5.96437e-08	5.68858e-08	5.01809e-08	4.74026e-08	4.88622e-08	4.26285e-08	2.73582e-08	2.12528e-08	2.31227e-08	1.5735e-08	2.97735e-09	1.44705e-08	1.94206e-08	3.17367e-08	4.95043e-08	6.6964e-08	8.34836e-08	1.06904e-07	1.35106e-07	1.54867e-07	1.78884e-07
2	1.58578e-07	9.04371e-08	4.26719e-08	2.00024e-08	6.57373e-09	1.11465e-09	3.21649e-09	1.85882e-09	6.52143e-09	1.19307e-08	1.50822e-08	1.83463e-08	2.1555e-08	2.67524e-08	3.05447e-08	3.44922e-08	3.52809e-08	3.91089e-08	4.67492e-08	5.02075e-08	5.14349e-08	5.39399e-08	5.88294e-08	6.12206e-08	6.31169e-08	6.25861e-08	5.9607e-08	5.89748e-08	5.83106e-08	5.45828e-08	4.96529e-08	4.61659e-08	4.3231e-08	3.58649e-08	2.79859e-08	2.09189e-08	1.57006e-08	7.32856e-09	4.62683e-09	1.77453e-08	2.44875e-08	3.87444e-08	4.95579e-08	6.67872e-08	8.53501e-08	1.07999e-07	1.20224e-07	1.28391e-07	1.52128e-07
3	2.21915e-07	1.04227e-07	4.95249e-08	2.13033e-08	1.27773e-08	2.58497e-09	3.54422e-09	1.16176e-08	1.97067e-08	2.26353e-08	1.54974e-08	1.85744e-08	2.77418e-08	3.1285e-08	2.8185e-08	3.10182e-08	3.98311e-08	4.33187e-08	4.54899e-08	4.88795e-08	5.63322e-08	6.0002e-08	6.04079e-08	6.29086e-08	6.62295e-08	6.72202e-08	6.45359e-08	6.2145e-08	5.70482e-08	5.53511e-08	5.63347e-08	5.10469e-08	3.72204e-08	3.3336e-08	4.25692e-08	3.41543e-08	1.04668e-08	2.94865e-09	9.90906e-09	1.85082e-08	3.5009e-08	4.30524e-08	3.92294e-08	5.81233e-08	1.25679e-07	8.96968e-08	8.59895e-08	9.68094e-08	1.16172e-07
4	1.20944e-07	7.14181e-08	4.3878e-08	1.52059e-08	1.93329e-08	9.54932e-09	6.96668e-09	1.165e-09	4.45368e-09	6.43273e-09	1.07565e-10	2.43427e-09	7.23109e-09	1.08202e-08	8.82138e-09	1.23718e-08	1.78777e-08	2.25911e-08	2.97455e-08	3.40621e-08	3.86471e-08	4.2951e-08	4.23623e-08	4.45393e-08	4.65331e-08	4.69052e-08	4.91099e-08	4.57985e-08	4.25245e-08	3.93677e-08	4.14095e-08	3.44685e-08	2.55804e-08	2.09692e-08	2.89512e-08	1.99244e-08	5.62676e-09	9.78416e-09	1.7548e-08	2.7828e-08	3.8867e-08	4.77835e-08	3.90109e-08	5.81754e-08	1.09013e-07	7.50035e-08	6.56448e-08	7.13707e-08	6.75512e-08
5	1.3641e-08	5.12712e-09	6.39246e-09	1.03183e-08	2.23215e-08	2.74096e-08	3.56347e-08	3.82709e-08	3.85627e-08	3.72695e-08	3.17908e-08	3.09814e-08	3.26235e-08	3.09037e-08	2.57048e-08	2.33661e-08	2.5753e-08	1.96095e-08	2.46337e-09	3.61641e-09	1.69118e-09	2.65975e-09	4.74481e-09	5.60194e-09	4.39753e-09	5.76891e-09	9.72453e-09	1.12582e-08	1.00691e-08	9.06604e-09	5.20933e-09	4.07698e-09	4.78056e-09	1.78414e-10	1.34063e-08	1.78718e-08	1.51595e-08	2.1342e-08	3.6731e-08	4.47137e-08	4.55129e-08	4.96403e-08	5.88621e-08	6.23307e-08	6.25186e-08	7.08666e-08	6.52226e-08	5.87191e-08	2.51321e-08
6	8.02037e-08	7.39774e-08	2.43679e-08	1.47519e-08	1.79521e-08	3.20171e-08	4.82813e-08	5.1478e-08	5.31032e-08	5.33735e-08	4.85223e-08	4.66885e-08	4.90574e-08	4.78436e-08	4.79339e-08	4.51309e-08	4.31066e-08	3.7415e-08	2.20862e-08	1.62544e-08	1.46388e-08	1.3695e-08	1.68035e-08	1.61114e-08	1.59975e-08	1.46753e-08	8.44236e-09	7.3633e-09	4.53597e-09	6.23476e-09	6.72143e-09	8.73427e-09	6.02003e-09	1.11595e-08	2.14337e-08	2.64972e-08	2.40525e-08	3.00407e-08	3.59392e-08	4.38146e-08	4.29688e-08	4.66287e-08	5.58649e-08	5.97412e-08	5.98372e-08	6.28323e-08	6.03332e-08	5.0438e-08	1.16887e-08
7	2.2186e-07	1.41351e-07	6.07393e-08	6.73267e-09	1.57037e-08	3.65903e-08	5.21478e-08	5.70661e-08	5.60467e-08	5.84942e-08	5.79749e-08	5.72074e-08	5.24915e-08	5.40272e-08	6.20956e-08	5.95874e-08	4.88533e-08	4.13545e-08	3.65732e-08	2.98101e-08	2.07206e-08	1.95641e-08	2.74461e-08	2.8795e-08	2.54587e-08	2.2099e-08	1.67247e-08	1.37392e-08	1.24253e-08	1.02588e-08	6.49819e-09	7.0911e-09	1.4237e-08	1.61328e-08	1.71564e-08	2.16927e-08	3.49096e-08	3.87051e-08	3.49828e-08	3.64704e-08	4.25545e-08	4.69342e-08	4.82092e-08	5.15181e-08	5.68354e-08	5.8615e-08	5.06194e-08	8.3579e-08	2.27122e-08
8	4.52895e-07	2.01357e-07	9.13513e-08	1.19075e-08	1.41284e-08	3.74306e-08	4.81711e-08	5.90806e-08	6.35932e-08	6.7054e-08	6.33515e-08	6.39339e-08	6.00394e-08	5.93816e-08	5.65296e-08	5.53833e-08	4.93391e-08	4.26959e-08	4.15711e-08	3.56956e-08	2.98442e-08	2.91084e-08	2.96173e-08	3.01204e-08	2.76654e-08	2.38145e-08	1.14533e-08	8.31942e-09	8.3862e-09	6.66201e-09	7.11352e-09	7.50705e-09	1.23886e-08	1.46378e-08	1.90973e-08	2.41803e-08	3.35561e-08	3.74442e-08	3.68879e-08	3.80073e-08	4.18635e-08	4.5956e-08	4.49889e-08	4.79022e-08	5.01631e-08	5.10361e-08	4.49372e-08	7.83266e-08	3.49896e-08
9	2.32085e-07	8.03351e-08	9.72263e-09	2.42042e-08	4.91039e-08	6.10809e-08	6.26305e-08	6.62634e-08	7.29767e-08	7.43829e-08	6.97684e-08	6.75618e-08	7.27805e-08	6.65699e-08	4.83453e-08	4.20618e-08	4.60183e-08	4.58792e-08	4.51793e-08	4.47241e-08	4.6786e-08	4.33798e-08	3.34655e-08	2.98161e-08	3.31057e-08	2.60397e-08	9.27997e-09	2.61799e-09	3.87023e-09	7.44382e-09	1.49595e-08	1.82183e-08	1.5619e-08	1.93639e-08	2.82354e-08	3.23751e-08	2.94356e-08	3.3338e-08	4.30652e-08	4.71659e-08	4.63646e-08	4.72484e-08	5.05302e-08	5.04411e-08	5.02475e-08	4.58916e-08	4.33346e-08	4.52388e-08	5.41411e-08
10	1.19283e-07	3.36072e-08	3.32826e-09	2.9526e-08	6.59775e-08	8.12884e-08	8.20569e-08	8.06785e-08	8.31137e-08	8.45755e-08	8.10274e-08	7.681e-08	7.25894e-08	6.76491e-08	4.92645e-08	4.24485e-08	4.17125e-08	4.29023e-08	5.1336e-08	5.20715e-08	5.1854e-08	4.90396e-08	3.90703e-08	3.63312e-08	3.05059e-08	2.32317e-08	8.46529e-09	1.73262e-09	7.28089e-10	4.12076e-09	1.31583e-08	1.65915e-08	1.91996e-08	2.30699e-08	2.52497e-08	2.9191e-08	3.00254e-08	3.33389e-08	4.03659e-08	4.443e-08	4.39828e-08	4.52944e-08	4.95518e-08	5.0445e-08	5.10798e-08	4.51728e-08	3.67333e-08	3.80884e-08	5.07634e-08
11	3.09146e-08	5.6285e-09	2.98393e-08	5.89946e-08	8.51025e-08	1.03027e-07	9.8951e-08	9.75838e-08	9.46612e-08	9.4195e-08	9.7881e-08	9.10507e-08	7.77719e-08	6.74791e-08	5.84577e-08	5.067e-08	4.12588e-08	4.27894e-08	5.96237e-08	6.3188e-08	5.80609e-08	5.49641e-08	5.4071e-08	4.61124e-08	3.23191e-08	2.17512e-08	1.36961e-08	7.64049e-09	3.11927e-09	4.03604e-09	1.12082e-08	1.84809e-08	2.63071e-08	2.91709e-08	2.01206e-08	2.24393e-08	3.12866e-08	3.52799e-08	3.55646e-08	3.69974e-08	4.14921e-08	4.42908e-08	4.57866e-08	4.93287e-08	4.94198e-08	4.45482e-08	3.44077e-08	3.01291e-08	0
12	3.33813e-08	1.22374e-08	6.40774e-08	8.49181e-08	9.70468e-08	1.00093e-07	1.014e-07	1.00345e-07	1.01625e-07	9.75932e-08	1.00995e-07	9.52872e-08	8.9162e-08	7.7667e-08	6.79849e-08	6.05692e-08	5.46286e-08	5.62443e-08	6.05706e-08	6.50889e-08	6.10329e-08	5.92386e-08	5.2894e-08	4.60016e-08	3.86405e-08	2.91091e-08	2.33936e-08	1.67902e-08	1.3465e-08	1.38928e-08	1.75808e-08	2.50522e-08	2.90472e-08	3.21734e-08	2.47186e-08	2.67075e-08	3.14978e-08	3.53283e-08	3.75999e-08	3.92601e-08	4.15797e-08	4.51748e-08	4.31297e-08	4.67266e-08	4.82736e-08	4.55133e-08	3.58232e-08	1.71709e-08	0
13	1.85853e-08	1.93669e-08	5.5325e-08	8.57859e-08	9.31023e-08	1.02747e-07	1.06107e-07	1.0916e-07	1.10459e-07	1.08612e-07	9.76354e-08	9.52694e-08	9.86614e-08	9.4189e-08	8.31596e-08	7.81995e-08	8.18113e-08	7.77024e-08	6.50412e-08	6.08837e-08	6.47478e-08	6.00281e-08	5.08587e-08	4.65192e-08	5.00235e-08	4.65284e-08	3.53831e-08	3.14226e-08	3.2287e-08	3.27011e-08	3.39507e-08	3.48199e-08	3.40052e-08	3.54124e-08	3.84985e-08	3.97386e-08	3.82326e-08	4.03726e-08	4.62909e-08	4.81619e-08	4.68217e-08	4.56127e-08	4.60657e-08	4.64159e-08	4.58974e-08	5.1251e-08	4.04173e-08	1.34951e-08	0
14	2.70412e-10	3.03915e-08	6.55314e-08	9.31544e-08	8.67076e-08	9.84667e-08	1.11908e-07	1.13415e-07	1.40221e-07	1.3755e-07	1.11447e-07	1.07697e-07	1.07093e-07	1.03087e-07	1.00988e-07	9.62248e-08	9.26162e-08	8.97772e-08	7.30523e-08	7.01757e-08	6.45361e-08	6.07255e-08	5.81598e-08	5.45104e-08	5.54963e-08	5.14544e-08	4.74175e-08	4.29323e-08	4.31258e-08	4.34809e-08	4.17066e-08	4.21718e-08	3.97507e-08	4.04565e-08	4.33125e-08	4.37307e-08	4.16754e-08	4.33366e-08	4.30628e-08	4.46498e-08	4.52115e-08	4.36538e-08	4.17856e-08	4.35686e-08	4.49682e-08	5.60136e-08	7.93998e-08	2.12882e-08	0
15	2.83307e-08	7.8702e-08	1.12113e-07	1.31958e-07	1.13222e-07	1.09124e-07	1.21299e-07	1.43515e-07	1.84149e-07	1.84386e-07	1.36838e-07	1.18599e-07	1.08424e-07	1.04551e-07	1.13045e-07	1.09475e-07	9.76271e-08	8.85841e-08	8.09215e-08	7.17002e-08	5.91408e-08	5.53504e-08	6.49022e-08	6.30596e-08	5.35144e-08	5.10459e-08	5.2902e-08	5.22477e-08	4.71397e-08	4.49771e-08	4.47909e-08	4.397e-08	4.40963e-08	4.38777e-08	4.56499e-08	4.62517e-08	4.83797e-08	4.67322e-08	3.91891e-08	3.8052e-08	3.89086e-08	3.84914e-08	3.80838e-08	3.70031e-08	4.14933e-08	5.16888e-08	7.13038e-08	3.48947e-08	0
16	1.08953e-07	1.39018e-07	1.62344e-07	1.73851e-07	1.32007e-07	1.27866e-07	1.37974e-07	1.59243e-07	1.78284e-07	1.73232e-07	1.39027e-07	1.18331e-07	1.13827e-07	1.08971e-07	1.05989e-07	1.03026e-07	9.57164e-08	8.8233e-08	7.76494e-08	6.98795e-08	6.23266e-08	5.89938e-08	6.12777e-08	5.91007e-08	5.27478e-08	4.93586e-08	4.89178e-08	4.7727e-08	4.40957e-08	4.19186e-08	4.21621e-08	4.11274e-08	4.09865e-08	3.97359e-08	4.24573e-08	4.3046e-08	4.57607e-08	4.39265e-08	4.13502e-08	3.88462e-08	3.83345e-08	3.72145e-08	3.66437e-08	3.60999e-08	3.48531e-08	4.05518e-08	4.50131e-08	5.38145e-08	0
17	1.66992e-07	1.81234e-07	1.62125e-07	1.39468e-07	1.48508e-07	1.37687e-07	1.33343e-07	1.32943e-07	1.27786e-07	1.24369e-07	1.21567e-07	1.21734e-07	1.22807e-07	1.14632e-07	9.39497e-08	8.62172e-08	9.08636e-08	8.6024e-08	7.76607e-08	7.28958e-08	7.65933e-08	7.20543e-08	5.74507e-08	5.30841e-08	5.54131e-08	5.27111e-08	4.63168e-08	4.37104e-08	4.43999e-08	4.37275e-08	4.11874e-08	4.03842e-08	3.99012e-08	3.96829e-08	3.72492e-08	3.74115e-08	3.62847e-08	3.83356e-08	4.18727e-08	4.32837e-08	4.20792e-08	4.03591e-08	3.8085e-08	3.30464e-08	2.973e-08	2.8105e-08	3.44626e-08	5.68556e-08	0
18	2.8288e-07	2.66792e-07	2.22135e-07	1.80431e-07	1.48052e-07	1.27453e-07	1.27009e-07	1.23406e-07	1.06645e-07	1.063e-07	1.19663e-07	1.20381e-07	1.38147e-07	1.29908e-07	9.51976e-08	8.75279e-08	8.0611e-08	7.70188e-08	7.96806e-08	7.57682e-08	7.39878e-08	6.99208e-08	5.78098e-08	5.32092e-08	5.24617e-08	4.95672e-08	4.77823e-08	4.42857e-08	4.47126e-08	4.34319e-08	4.13008e-08	3.96074e-08	4.05351e-08	3.98948e-08	3.56344e-08	3.47247e-08	3.46316e-08	3.55325e-08	3.66853e-08	3.80773e-08	3.90508e-08	3.63719e-08	3.62592e-08	3.07044e-08	2.45284e-08	1.97482e-08	2.46279e-08	0	0
19	3.33547e-07	3.14777e-07	2.01698e-07	1.46165e-07	1.39803e-07	1.35682e-07	1.29566e-07	1.25468e-07	1.09363e-07	1.08671e-07	1.21797e-07	1.34389e-07	1.60406e-07	1.54707e-07	1.08958e-07	8.6041e-08	7.08999e-08	6.58221e-08	8.41064e-08	8.31189e-08	7.11055e-08	6.59401e-08	6.38314e-08	5.93782e-08	4.85584e-08	4.64871e-08	5.43626e-08	5.41299e-08	4.90076e-08	4.74938e-08	4.72616e-08	4.71295e-08	4.38381e-08	4.26516e-08	3.7475e-08	3.65769e-08	3.57014e-08	3.43723e-08	3.1832e-08	3.11414e-08	3.20171e-08	3.27977e-08	3.15293e-08	2.71062e-08	2.13505e-08	1.47073e-08	9.96584e-09	0	0
20	6.64389e-07	3.25536e-07	2.06705e-07	1.70873e-07	1.52376e-07	1.46501e-07	1.39392e-07	1.29548e-07	1.1774e-07	1.14363e-07	1.22485e-07	1.35246e-07	1.47734e-07	1.41946e-07	1.10922e-07	8.6979e-08	8.00629e-08	7.5053e-08	8.06076e-08	8.0929e-08	7.36999e-08	6.91742e-08	6.40188e-08	6.00165e-08	5.28219e-08	5.03356e-08	5.58477e-08	5.56344e-08	5.25722e-08	4.98155e-08	4.91283e-08	4.81219e-08	4.5335e-08	4.3405e-08	3.8699e-08	3.72988e-08	3.60983e-08	3.44385e-08	3.46815e-08	3.33211e-08	3.33717e-08	3.41722e-08	3.53569e-08	2.94044e-08	1.69402e-08	1.2708e-08	6.2649e-09	0	0
21	5.34021e-11	6.49045e-08	1.31719e-07	1.31241e-07	1.3259e-07	1.53354e-07	1.34058e-07	1.28935e-07	1.24071e-07	1.2209e-07	1.19288e-07	1.16643e-07	1.12373e-07	1.08047e-07	1.02155e-07	9.97706e-08	1.02179e-07	9.55049e-08	7.9738e-08	7.33984e-08	7.76471e-08	7.37868e-08	6.37414e-08	5.98193e-08	6.22165e-08	5.96427e-08	5.20677e-08	4.96418e-08	5.0623e-08	4.9123e-08	4.4216e-08	4.27991e-08	4.32993e-08	4.2058e-08	3.74575e-08	3.59916e-08	3.57995e-08	3.62593e-08	3.64902e-08	3.73483e-08	3.52502e-08	4.29352e-08	7.06287e-08	2.93074e-08	1.10099e-08	1.16184e-08	4.0363e-09	0	0
22	2.90396e-11	1.18315e-07	1.61557e-07	1.39008e-07	1.39604e-07	1.61342e-07	1.39407e-07	1.3177e-07	1.20561e-07	1.18278e-07	1.16643e-07	1.1371e-07	9.74403e-08	9.4015e-08	1.01946e-07	1.0069e-07	1.15951e-07	1.10372e-07	8.73282e-08	8.07362e-08	7.44647e-08	7.09448e-08	6.95527e-08	6.49095e-08	6.47114e-08	6.17917e-08	5.57018e-08	5.21194e-08	5.23039e-08	5.0086e-08	4.80434e-08	4.54358e-08	4.51447e-08	4.28594e-08	4.05395e-08	3.79695e-08	3.57979e-08	3.52549e-08	3.07532e-08	3.17087e-08	3.02224e-08	3.78191e-08	5.99782e-08	2.20994e-08	1.40701e-08	1.22437e-08	2.56046e-09	0	0
23	0	4.91469e-11	8.58639e-08	1.22366e-07	1.30519e-07	1.18731e-07	1.35712e-07	1.36389e-07	1.07727e-07	1.01753e-07	1.11135e-07	1.0747e-07	8.8338e-08	8.48672e-08	9.44819e-08	1.02857e-07	1.2224e-07	1.21511e-07	9.70356e-08	8.12783e-08	6.43186e-08	5.93164e-08	7.3109e-08	7.25387e-08	6.26115e-08	5.94448e-08	5.88464e-08	5.63797e-08	4.92346e-08	4.76352e-08	5.15765e-08	5.00606e-08	4.44617e-08	4.27806e-08	4.56956e-08	4.40208e-08	3.8743e-08	3.38706e-08	2.673e-08	2.34167e-08	2.25257e-08	1.99027e-08	1.10126e-08	2.22472e-08	2.50207e-08	1.58412e-08	1.06629e-09	0	0
24	0	1.90074e-11	6.52103e-08	1.066e-07	1.32057e-07	1.26171e-07	1.31528e-07	1.30704e-07	1.04334e-07	9.74898e-08	1.04874e-07	1.01335e-07	8.84495e-08	8.5071e-08	8.95514e-08	1.00545e-07	1.08986e-07	1.08319e-07	8.83562e-08	7.24428e-08	6.31188e-08	5.75221e-08	6.55675e-08	6.52459e-08	5.91581e-08	5.53174e-08	5.33086e-08	4.9898e-08	4.50081e-08	4.30934e-08	4.58053e-08	4.40318e-08	4.01838e-08	3.74421e-08	3.92606e-08	3.70182e-08	3.52108e-08	3.04728e-08	2.77301e-08	2.29222e-08	1.9964e-08	1.71365e-08	1.12468e-08	1.59022e-08	1.97272e-08	9.71052e-09	3.52034e-10	0	0
25	0	0	4.69328e-11	9.04921e-08	1.14968e-07	1.14535e-07	1.24217e-07	1.13568e-07	1.03695e-07	1.22493e-07	1.04153e-07	9.89744e-08	9.83444e-08	9.54901e-08	9.17038e-08	8.73461e-08	8.51013e-08	7.92278e-08	7.46018e-08	7.13471e-08	7.385e-08	7.01089e-08	6.05747e-08	5.71813e-08	5.90996e-08	5.63493e-08	4.8712e-08	4.59683e-08	4.72399e-08	4.49125e-08	3.8321e-08	3.59842e-08	3.69396e-08	3.43083e-08	2.65117e-08	2.4199e-08	2.43526e-08	2.45938e-08	2.30784e-08	2.15325e-08	1.87897e-08	1.57205e-08	1.07875e-08	7.12839e-09	4.28763e-09	1.65736e-08	1.08138e-09	0	0
26	0	0	1.59894e-11	4.60393e-08	1.28086e-07	1.29001e-07	1.26209e-07	1.12005e-07	1.02833e-07	1.18132e-07	1.04895e-07	9.85144e-08	9.29625e-08	9.09154e-08	8.95922e-08	8.56464e-08	7.52669e-08	7.01968e-08	7.36898e-08	7.00428e-08	6.80378e-08	6.40729e-08	5.9196e-08	5.52082e-08	5.52516e-08	5.15778e-08	4.80144e-08	4.47174e-08	4.48788e-08	4.18514e-08	3.61574e-08	3.34255e-08	3.3669e-08	3.03673e-08	2.39453e-08	2.08169e-08	2.01555e-08	1.85324e-08	1.58238e-08	1.39554e-08	1.36401e-08	9.99706e-09	8.12513e-09	5.17558e-09	2.24599e-09	6.76167e-10	1.85662e-08	0	0
27	0	0	0	2.01316e-11	5.70477e-08	1.55419e-07	1.61653e-07	1.344e-07	1.19339e-07	9.14591e-08	1.02686e-07	1.01615e-07	7.97766e-08	7.40103e-08	8.20369e-08	7.93429e-08	7.4431e-08	7.15442e-08	7.93724e-08	7.35802e-08	5.92785e-08	5.57087e-08	6.15444e-08	5.99068e-08	5.02704e-08	4.78608e-08	5.25292e-08	5.06162e-08	4.29095e-08	4.03247e-08	4.02761e-08	3.77755e-08	2.99535e-08	2.72812e-08	2.65569e-08	2.37151e-08	1.71436e-08	1.28049e-08	9.17059e-09	6.62354e-09	4.37009e-09	2.74103e-09	1.83383e-09	1.65935e-09	5.27007e-09	2.02503e-08	3.36557e-08	4.77559e-08	0
28	0	0	0	0	2.33908e-11	7.38264e-08	1.81804e-07	1.67802e-07	1.32466e-07	1.00984e-07	1.02299e-07	9.92651e-08	7.91371e-08	7.45723e-08	7.72118e-08	7.68198e-08	7.44389e-08	7.3147e-08	7.88089e-08	7.3277e-08	6.53507e-08	6.1667e-08	6.4546e-08	6.15678e-08	5.44194e-08	5.1404e-08	5.27473e-08	5.01879e-08	4.52158e-08	4.24856e-08	4.02706e-08	3.69175e-08	3.15909e-08	2.87535e-08	2.55353e-08	2.18402e-08	1.7487e-08	1.27899e-08	1.05684e-08	6.75097e-09	2.13268e-09	3.72548e-10	4.05354e-09	1.00271e-08	1.62659e-08	2.29745e-08	1.30376e-08	4.74325e-08	0
29	1.38189e-07	0	0	0	0	2.52959e-11	9.32984e-08	2.20714e-07	1.44364e-07	1.16614e-07	1.1038e-07	1.02912e-07	9.48069e-08	8.86863e-08	8.59817e-08	8.17988e-08	8.2218e-08	7.78605e-08	7.27714e-08	7.0018e-08	7.10372e-08	6.82494e-08	6.16375e-08	5.89064e-08	6.04617e-08	5.66135e-08	4.64525e-08	4.30024e-08	4.49963e-08	4.16819e-08	3.33634e-08	3.01261e-08	3.23973e-08	2.87242e-08	1.80414e-08	1.42494e-08	1.5697e-08	1.41245e-08	9.50494e-09	5.84363e-09	3.04105e-09	4.52973e-09	1.0683e-08	1.61894e-08	2.02685e-08	2.38413e-08	2.10621e-08	2.08375e-08	0
30	2.15964e-07	8.03634e-08	0	0	0	0	2.92897e-11	1.34317e-07	1.61234e-07	1.32033e-07	1.15015e-07	1.08296e-07	9.84924e-08	9.47825e-08	8.34542e-08	8.0069e-08	7.95752e-08	7.45473e-08	7.28475e-08	6.99076e-08	7.011e-08	6.63479e-08	6.36798e-08	6.13898e-08	6.1078e-08	5.63641e-08	4.75761e-08	4.44194e-08	4.33621e-08	3.92132e-08	3.5815e-08	3.24582e-08	3.10266e-08	2.64738e-08	1.91504e-08	1.50739e-08	1.19275e-08	9.25226e-09	2.30224e-09	1.15714e-09	2.4904e-09	9.68e-09	1.13857e-08	1.81388e-08	2.53224e-08	2.97221e-08	4.131e-08	8.08973e-09	0
31	1.56194e-07	1.34655e-07	4.24315e-08	0	0	0	0	5.54075e-11	1.11693e-07	1.08386e-07	1.10202e-07	1.22778e-07	1.04475e-07	1.19231e-07	9.14331e-08	7.74336e-08	7.62007e-08	7.39393e-08	7.52794e-08	7.25446e-08	6.38222e-08	6.1829e-08	6.78495e-08	6.58295e-08	5.72121e-08	5.32567e-08	5.14978e-08	4.67138e-08	3.70105e-08	3.44011e-08	4.09621e-08	3.77684e-08	2.75197e-08	2.30467e-08	2.49824e-08	2.03648e-08	9.54397e-09	2.35595e-09	3.32995e-09	8.19721e-09	1.23644e-08	1.92974e-08	4.26218e-08	1.8048e-08	2.07022e-08	3.19486e-08	5.26911e-08	1.84914e-08	0
32	1.13429e-07	1.06651e-07	3.96152e-08	0	0	0	0	3.24313e-11	8.00062e-08	9.54921e-08	1.00014e-07	1.11677e-07	9.51215e-08	1.08563e-07	8.88885e-08	7.39566e-08	7.43945e-08	7.10414e-08	6.87152e-08	6.49815e-08	5.87967e-08	5.75338e-08	6.01048e-08	5.7235e-08	5.1778e-08	4.89213e-08	4.44891e-08	3.90596e-08	3.30015e-08	3.10889e-08	3.34237e-08	2.95104e-08	2.24776e-08	1.76122e-08	1.57571e-08	1.10548e-08	5.96418e-09	1.12752e-10	3.40269e-09	9.27514e-09	1.4237e-08	2.3254e-08	5.57921e-08	2.68566e-08	2.37573e-08	3.54038e-08	4.70525e-08	3.59102e-08	0
33	8.59696e-08	9.31886e-08	5.56485e-08	0	0	0	0	1.982e-11	6.10218e-08	9.3313e-08	1.04459e-07	9.06429e-08	8.07732e-08	7.41683e-08	7.58123e-08	7.49957e-08	7.51064e-08	7.21323e-08	6.56812e-08	6.30314e-08	6.4152e-08	6.08153e-08	5.26438e-08	4.94449e-08	5.12998e-08	4.70243e-08	3.66042e-08	3.21492e-08	3.46842e-08	3.09973e-08	2.0106e-08	1.61404e-08	1.87833e-08	1.40638e-08	2.25877e-09	2.12554e-09	1.87513e-10	1.76036e-09	7.2101e-09	1.16699e-08	1.53002e-08	2.05699e-08	2.75942e-08	3.47959e-08	3.90705e-08	4.35787e-08	3.78578e-08	5.19455e-08	4.5686e-08
34	8.49587e-08	8.4582e-08	7.41229e-08	0	0	0	0	1.12197e-11	5.21098e-08	9.72587e-08	1.00719e-07	8.16651e-08	7.28333e-08	6.67918e-08	6.69185e-08	6.64203e-08	6.71703e-08	6.4271e-08	6.22152e-08	6.07415e-08	6.29555e-08	5.91095e-08	4.98781e-08	4.77861e-08	4.65572e-08	4.14044e-08	3.5422e-08	3.16885e-08	3.0589e-08	2.63313e-08	1.75375e-08	1.4063e-08	1.31787e-08	8.39927e-09	1.57769e-09	2.78455e-09	4.80881e-09	8.03661e-09	1.29797e-08	1.69159e-08	1.81265e-08	2.45739e-08	3.11126e-08	3.78121e-08	4.26187e-08	4.59651e-08	3.64427e-08	5.42111e-08	5.13568e-08
35	6.39997e-08	7.56e-08	9.79755e-08	5.829e-08	0	0	0	4.72086e-12	3.84198e-08	9.57362e-08	9.96009e-08	6.9418e-08	6.00006e-08	5.8564e-08	6.18267e-08	6.30745e-08	5.93347e-08	6.09951e-08	6.52736e-08	6.61142e-08	6.39066e-08	6.09265e-08	5.52493e-08	4.9566e-08	4.08412e-08	3.7095e-08	4.09941e-08	3.71089e-08	2.61452e-08	2.15048e-08	2.15927e-08	1.71764e-08	5.57118e-09	2.13574e-09	6.52181e-09	2.4429e-09	8.52255e-09	1.52403e-08	1.85512e-08	2.19969e-08	2.30084e-08	2.77014e-08	3.46563e-08	4.21523e-08	4.52059e-08	4.80013e-08	4.94527e-08	6.5705e-08	4.78395e-08
36	5.95363e-08	7.12725e-08	6.83875e-08	6.88492e-08	0	0	0	0	1.34748e-11	7.90084e-08	5.55139e-08	4.39329e-08	5.4164e-08	5.68524e-08	5.77801e-08	5.82492e-08	5.66945e-08	5.88738e-08	6.06281e-08	6.06997e-08	5.87989e-08	5.65605e-08	5.16787e-08	4.53729e-08	3.98171e-08	3.6596e-08	3.63629e-08	3.21345e-08	2.49688e-08	2.06989e-08	1.74749e-08	1.33629e-08	6.63659e-09	4.4251e-09	3.87958e-09	3.89873e-10	7.1098e-09	1.38133e-08	1.8191e-08	2.27542e-08	2.65366e-08	3.11849e-08	3.62373e-08	4.37926e-08	4.61202e-08	5.102e-08	5.12903e-08	5.59054e-08	5.05329e-08
37	5.51901e-08	5.60392e-08	5.63368e-08	7.37028e-08	2.99785e-08	0	0	0	6.17981e-12	6.1847e-08	4.98292e-08	3.44532e-08	4.91277e-08	5.32094e-08	5.69446e-08	6.04315e-08	6.15397e-08	6.16208e-08	5.27664e-08	5.0917e-08	5.19323e-08	4.96808e-08	4.42608e-08	4.19442e-08	4.40393e-08	3.96776e-08	2.62633e-08	2.18402e-08	2.48891e-08	2.09279e-08	1.13862e-08	7.4259e-09	1.09062e-08	6.23636e-09	7.28086e-09	1.23772e-08	9.43598e-09	1.24009e-08	1.93769e-08	2.55046e-08	3.03475e-08	3.58274e-08	4.02498e-08	4.64202e-08	7.1398e-08	4.82646e-08	4.55195e-08	5.44511e-08	5.18129e-08
38	5.62511e-08	5.21347e-08	4.76742e-08	4.20422e-08	1.62515e-08	0	0	0	0	1.80391e-11	4.96759e-08	4.22392e-08	4.87723e-08	5.38957e-08	5.13611e-08	5.54157e-08	5.70044e-08	5.60184e-08	5.04954e-08	4.91051e-08	5.2574e-08	4.96613e-08	4.63195e-08	4.42624e-08	4.41391e-08	3.93801e-08	2.69997e-08	2.26903e-08	2.16186e-08	1.75543e-08	1.45577e-08	1.05681e-08	8.91679e-09	3.74213e-09	5.0729e-09	1.01731e-08	1.55922e-08	1.89168e-08	2.55835e-08	3.10691e-08	3.42727e-08	4.00998e-08	3.95722e-08	4.69703e-08	8.42172e-08	5.55909e-08	4.73409e-08	5.56373e-08	6.16088e-08
39	5.73514e-08	5.51681e-08	4.83423e-08	3.02386e-08	8.24612e-10	0	0	0	0	1.29549e-11	2.15797e-08	4.42317e-08	5.07159e-08	3.18112e-08	4.53822e-08	5.21428e-08	4.7353e-08	4.96118e-08	5.01995e-08	5.26251e-08	5.23425e-08	5.26918e-08	5.37072e-08	5.01946e-08	4.17771e-08	3.66629e-08	3.17716e-08	2.57409e-08	1.43474e-08	1.17543e-08	2.13249e-08	1.81644e-08	5.72597e-09	6.43503e-10	3.75112e-09	2.96143e-09	2.00908e-08	2.91186e-08	3.12089e-08	3.55493e-08	4.25074e-08	4.33057e-08	3.46673e-08	4.03608e-08	5.93779e-08	6.4381e-08	6.06244e-08	5.7454e-08	4.43516e-08
40	5.55074e-08	5.67458e-08	5.00702e-08	2.70769e-08	1.70119e-08	0	0	0	0	1.05762e-11	9.57579e-09	4.22744e-08	4.42886e-08	2.16693e-08	4.53529e-08	5.1512e-08	4.48064e-08	4.59192e-08	4.51063e-08	4.59096e-08	4.48475e-08	4.5938e-08	4.33897e-08	3.98533e-08	3.42581e-08	2.8668e-08	2.43951e-08	1.81825e-08	1.09337e-08	8.38941e-09	1.30494e-08	9.36942e-09	2.7445e-10	6.20318e-09	7.95591e-09	1.44056e-08	2.3251e-08	3.06471e-08	3.36359e-08	3.81252e-08	4.5723e-08	4.5919e-08	4.08833e-08	4.63262e-08	6.03124e-08	6.57536e-08	6.48731e-08	6.16317e-08	4.51035e-08
41	6.13792e-08	6.22185e-08	5.9746e-08	4.1633e-08	3.00432e-08	0	0	0	0	7.48031e-09	9.53088e-09	3.26859e-08	3.88329e-08	4.34684e-08	4.50104e-08	4.67347e-08	4.52572e-08	4.43627e-08	3.66066e-08	3.54461e-08	3.67531e-08	3.21321e-08	1.91888e-08	1.45544e-08	1.70537e-08	1.46434e-08	9.31729e-09	6.90653e-09	9.23063e-09	5.66141e-09	7.37997e-09	1.1071e-08	8.11248e-09	1.30549e-08	2.31226e-08	2.73155e-08	2.41122e-08	2.71084e-08	3.63119e-08	4.24896e-08	4.48368e-08	4.98298e-08	5.54999e-08	5.98768e-08	6.53881e-08	6.90016e-08	6.80027e-08	6.63872e-08	6.2073e-08
42	6.27589e-08	6.69848e-08	6.52405e-08	6.64267e-08	6.07942e-08	0	0	0	1.46736e-12	7.47884e-09	3.02744e-08	3.32226e-08	3.91992e-08	4.51071e-08	4.68778e-08	4.86921e-08	3.641e-08	3.46907e-08	3.37198e-08	3.24557e-08	3.31362e-08	2.73289e-08	1.23696e-08	7.20078e-09	6.61342e-09	3.9515e-09	8.02313e-09	5.05035e-09	5.73105e-09	1.94906e-09	1.15973e-08	1.54003e-08	1.56489e-08	2.02004e-08	1.92785e-08	2.35723e-08	2.69995e-08	3.04017e-08	5.78497e-08	6.35846e-08	4.853e-08	5.33845e-08	5.74357e-08	6.17824e-08	7.00802e-08	7.36948e-08	7.20498e-08	7.26275e-08	6.96155e-08
43	5.38644e-08	5.71075e-08	6.08906e-08	5.72233e-08	6.5667e-08	0	0	0	0	6.77752e-12	3.71566e-08	3.28514e-08	3.93404e-08	6.45561e-08	4.89404e-08	3.96558e-08	2.09869e-08	1.71508e-08	3.22568e-08	3.45857e-08	2.60583e-08	2.08101e-08	1.01462e-08	2.41581e-09	6.81287e-09	6.2263e-09	1.09285e-08	1.2153e-08	2.94686e-09	1.98237e-09	8.90648e-09	1.4731e-08	2.68757e-08	2.61329e-08	7.20687e-09	9.66082e-09	2.14299e-08	4.38924e-08	8.98972e-08	9.58279e-08	6.76975e-08	5.77787e-08	5.47061e-08	5.99528e-08	7.31964e-08	8.08635e-08	1.00697e-07	7.32784e-08	6.40306e-08
44	4.56531e-08	5.31984e-08	5.94786e-08	6.92872e-08	6.58385e-08	0	0	0	0	5.53316e-12	3.78881e-08	4.25559e-08	4.58942e-08	6.40828e-08	4.44852e-08	3.50187e-08	2.13147e-08	1.76563e-08	3.05049e-08	3.16464e-08	2.44708e-08	1.90118e-08	1.05107e-08	2.21302e-09	2.97402e-09	2.28907e-09	8.97715e-09	9.76964e-09	2.53739e-09	3.44058e-09	1.14072e-08	1.74801e-08	2.51864e-08	2.35179e-08	1.35806e-08	1.64794e-08	2.31379e-08	4.72888e-08	8.9635e-08	9.551e-08	7.42804e-08	6.26053e-08	5.89669e-08	6.4363e-08	7.58174e-08	8.41865e-08	1.12244e-07	8.21977e-08	7.28546e-08
45	4.46983e-08	5.34852e-08	6.22973e-08	7.30054e-08	9.02533e-08	0	0	0	0	2.76197e-12	4.34324e-08	5.70004e-08	5.93589e-08	3.52725e-08	4.36229e-08	4.26627e-08	3.56396e-08	3.34814e-08	3.26897e-08	3.21852e-08	3.29242e-08	2.9082e-08	1.76868e-08	1.38691e-08	1.60664e-08	1.3214e-08	4.93658e-09	1.88256e-09	3.85117e-09	6.4199e-11	9.80917e-09	1.32087e-08	1.03541e-08	1.54085e-08	3.09054e-08	3.62296e-08	3.1432e-08	4.04831e-08	5.9931e-08	6.82498e-08	6.49374e-08	6.54181e-08	6.63406e-08	6.92378e-08	7.47411e-08	7.95545e-08	8.35956e-08	8.65462e-08	8.76815e-08
46	4.61471e-08	5.53753e-08	7.06718e-08	7.83784e-08	1.18301e-07	7.80861e-08	0	0	0	1.63147e-12	3.58805e-08	8.3382e-08	6.81045e-08	4.06126e-08	4.27296e-08	4.25999e-08	3.52907e-08	3.27098e-08	3.03127e-08	2.99151e-08	4.71121e-08	4.20397e-08	2.57269e-08	2.13004e-08	1.97518e-08	1.58735e-08	8.94308e-09	5.55191e-09	4.67528e-09	3.23743e-10	2.35497e-09	5.96679e-09	7.22712e-09	1.308e-08	2.87104e-08	3.39258e-08	3.47114e-08	4.33936e-08	4.03628e-08	4.83156e-08	6.16648e-08	6.39591e-08	7.16758e-08	7.3677e-08	7.72174e-08	8.28196e-08	8.73279e-08	8.97899e-08	9.28445e-08
47	3.55273e-08	4.41222e-08	6.47712e-08	7.59498e-08	8.71311e-08	1.08741e-07	0	0	0	0	6.17127e-12	8.6044e-08	7.31781e-08	5.6556e-08	4.98693e-08	4.08479e-08	2.63696e-08	2.18308e-08	2.39402e-08	3.3609e-08	6.09075e-08	6.29862e-08	3.92726e-08	2.71762e-08	1.65537e-08	1.23881e-08	1.51529e-08	1.19681e-08	1.58529e-09	1.86084e-10	1.00489e-08	6.96388e-09	6.26381e-09	1.27616e-08	1.70694e-08	2.54333e-08	4.29084e-08	4.52075e-08	2.8939e-08	3.28093e-08	5.01904e-08	6.27918e-08	7.21389e-08	7.84729e-08	8.06346e-08	8.4073e-08	8.78467e-08	9.23849e-08	9.27016e-08
48	3.49828e-08	4.61531e-08	6.11225e-08	7.09859e-08	7.95545e-08	1.18417e-07	5.674e-08	0	0	0	2.28733e-12	6.25403e-08	1.00625e-07	7.14296e-08	5.77428e-08	4.71797e-08	3.18251e-08	2.78171e-08	2.88475e-08	3.82885e-08	5.2569e-08	5.38269e-08	3.73561e-08	2.37704e-08	1.72105e-08	1.26296e-08	1.17062e-08	7.63208e-09	5.58829e-10	3.95019e-10	6.34176e-09	2.71206e-09	6.40427e-09	1.3023e-08	2.04529e-08	2.96537e-08	4.09711e-08	4.26964e-08	3.47481e-08	4.03681e-08	5.20558e-08	6.45076e-08	7.22907e-08	7.91079e-08	8.22691e-08	8.38335e-08	8.79277e-08	9.20812e-08	9.40352e-08
49	4.20456e-08	4.93464e-08	5.3763e-08	6.31471e-08	7.1541e-08	8.1867e-08	7.20149e-08	0	0	0	0	9.04477e-12	9.01915e-08	7.82604e-08	6.35194e-08	7.90531e-08	5.03878e-08	3.99367e-08	3.6809e-08	3.2833e-08	2.97646e-08	2.56099e-08	2.01789e-08	1.79774e-08	1.88492e-08	1.46901e-08	4.56441e-09	4.40401e-10	2.08892e-09	1.60949e-09	1.18323e-08	1.55444e-08	1.31451e-08	1.88103e-08	3.18175e-08	3.74577e-08	3.41435e-08	4.02975e-08	5.65511e-08	6.3009e-08	6.1089e-08	6.35859e-08	6.7295e-08	7.19018e-08	7.5518e-08	8.07164e-08	8.36662e-08	8.8957e-08	1.11984e-07
50	4.48875e-08	5.42525e-08	5.24845e-08	6.20609e-08	7.02848e-08	7.32399e-08	8.52797e-08	0	0	0	0	5.18077e-12	7.37414e-08	7.90625e-08	7.10251e-08	7.71062e-08	5.38724e-08	4.1541e-08	3.67585e-08	3.24546e-08	2.3848e-08	1.98869e-08	2.03833e-08	1.87059e-08	1.85968e-08	1.34045e-08	6.46351e-09	2.6645e-09	2.05282e-09	2.75658e-09	1.20082e-08	1.52977e-08	1.59236e-08	2.24958e-08	2.69712e-08	3.20591e-08	3.28123e-08	3.99184e-08	5.19014e-08	5.72963e-08	6.1217e-08	6.37077e-08	7.89515e-08	8.26858e-08	7.05045e-08	7.69649e-08	7.3994e-08	8.11617e-08	1.26155e-07
51	4.16718e-08	5.1383e-08	4.91298e-08	5.32564e-08	6.36481e-08	7.35739e-08	9.42973e-08	5.40132e-08	0	0	0	2.1017e-12	5.39018e-08	9.98431e-08	8.00892e-08	4.75165e-08	4.86312e-08	4.40558e-08	3.71472e-08	3.22048e-08	2.5925e-08	2.34391e-08	2.58869e-08	2.25539e-08	1.34802e-08	1.02947e-08	1.32913e-08	9.64009e-09	1.12628e-09	5.51751e-09	6.61643e-09	1.16502e-08	2.35476e-08	2.63624e-08	1.63027e-08	2.0336e-08	3.50737e-08	4.04091e-08	3.7579e-08	4.41208e-08	5.79667e-08	7.54969e-08	1.03982e-07	1.06207e-07	8.24737e-08	7.10362e-08	5.71963e-08	6.53798e-08	9.21537e-08
52	3.19128e-08	4.23266e-08	4.02918e-08	4.74695e-08	5.87323e-08	6.6773e-08	6.45182e-08	6.54828e-08	0	0	0	0	1.22852e-11	9.19506e-08	9.00273e-08	5.61811e-08	5.35432e-08	4.81306e-08	4.02425e-08	3.41334e-08	2.76986e-08	2.48584e-08	2.61894e-08	2.20826e-08	1.57946e-08	1.30773e-08	1.46278e-08	9.74048e-09	1.5782e-09	2.93613e-09	6.05623e-09	1.23251e-08	2.03834e-08	2.23023e-08	1.81343e-08	2.30606e-08	3.33323e-08	3.80941e-08	4.11677e-08	4.77558e-08	5.45786e-08	7.10691e-08	9.90067e-08	1.01432e-07	8.39999e-08	7.00582e-08	5.65946e-08	6.47456e-08	8.59091e-08
53	2.80896e-08	3.17134e-08	3.64108e-08	4.15858e-08	5.13813e-08	5.51709e-08	5.97258e-08	7.02537e-08	0	0	0	0	7.6729e-12	8.04867e-08	8.30026e-08	6.97758e-08	6.34567e-08	5.50919e-08	4.49418e-08	3.90154e-08	3.5946e-08	3.20158e-08	2.65757e-08	2.43574e-08	2.52528e-08	2.23004e-08	1.37239e-08	1.05408e-08	1.17993e-08	8.24027e-09	1.95838e-10	3.75466e-09	1.51143e-09	7.03083e-09	2.13679e-08	2.70545e-08	2.37041e-08	2.99261e-08	4.33503e-08	4.94083e-08	4.49706e-08	5.29405e-08	7.33073e-08	8.11334e-08	7.8101e-08	7.72367e-08	7.50473e-08	7.85387e-08	8.79111e-08
54	2.52908e-08	3.07372e-08	3.9053e-08	4.39024e-08	5.03568e-08	5.33544e-08	5.76553e-08	7.42447e-08	3.9288e-08	0	0	0	3.24853e-12	6.14527e-08	1.0077e-07	7.50036e-08	6.50718e-08	5.56116e-08	4.76528e-08	4.08024e-08	4.07828e-08	3.59516e-08	3.13783e-08	2.92263e-08	2.92834e-08	2.54969e-08	1.89614e-08	1.61854e-08	1.62239e-08	1.18447e-08	8.8866e-09	5.87164e-09	5.00437e-09	1.37031e-09	1.33061e-08	1.81426e-08	1.98496e-08	2.68408e-08	3.10334e-08	3.61422e-08	3.75836e-08	4.60244e-08	5.38329e-08	6.07033e-08	7.33703e-08	7.29693e-08	9.21267e-08	9.52106e-08	8.31433e-08
55	2.59074e-08	2.85727e-08	3.76615e-08	4.35253e-08	4.83083e-08	5.18402e-08	5.40901e-08	5.50621e-08	4.75937e-08	0	0	0	0	1.77864e-11	7.85755e-08	7.03366e-08	6.25692e-08	5.4806e-08	5.05585e-08	4.70648e-08	4.1355e-08	3.97109e-08	3.99573e-08	3.71392e-08	2.96284e-08	2.65263e-08	2.66922e-08	2.35884e-08	1.55998e-08	1.41579e-08	2.204e-08	1.92039e-08	7.7012e-09	2.5699e-09	1.43464e-09	5.15827e-09	2.00654e-08	2.28326e-08	8.78191e-09	1.27886e-08	2.95991e-08	3.76102e-08	3.76151e-08	4.57108e-08	6.01447e-08	8.02538e-08	1.14352e-07	1.18994e-07	9.55882e-08
56	2.52722e-08	2.6892e-08	3.48109e-08	4.14251e-08	4.74757e-08	5.09741e-08	5.0446e-08	5.35709e-08	4.13453e-08	0	0	0	0	1.3574e-11	5.47565e-08	6.86862e-08	6.58459e-08	5.63586e-08	5.36427e-08	4.84397e-08	4.26443e-08	3.99776e-08	3.83219e-08	3.40919e-08	2.80439e-08	2.44916e-08	2.32017e-08	1.98239e-08	1.47087e-08	1.42617e-08	2.135e-08	1.79696e-08	1.01323e-08	5.61097e-09	3.56443e-09	1.07831e-08	2.03006e-08	2.15306e-08	1.21997e-08	1.77588e-08	3.08845e-08	3.9893e-08	4.25326e-08	5.15064e-08	5.9097e-08	7.88761e-08	1.14489e-07	1.19264e-07	1.00191e-07
57	2.11603e-08	2.47796e-08	3.32948e-08	4.00069e-08	4.55445e-08	5.12699e-08	4.96725e-08	4.60305e-08	3.98826e-08	0	0	0	0	1.03144e-11	4.87683e-08	5.95458e-08	5.20553e-08	8.1953e-08	5.47459e-08	4.41761e-08	4.30785e-08	3.82202e-08	2.85841e-08	2.52608e-08	2.66781e-08	2.36904e-08	1.72753e-08	1.43846e-08	1.5336e-08	1.37366e-08	8.13836e-09	6.48869e-09	9.44824e-09	1.44905e-09	1.76465e-08	2.571e-08	2.2101e-08	2.59392e-08	3.76956e-08	4.17343e-08	3.98451e-08	4.41963e-08	5.25267e-08	5.66178e-08	5.24952e-08	6.31123e-08	8.92894e-08	9.90553e-08	9.48313e-08
58	1.51663e-08	2.14778e-08	3.38987e-08	4.05925e-08	4.39356e-08	4.86999e-08	4.92408e-08	4.60297e-08	5.46647e-08	0	0	0	0	7.03793e-12	5.09984e-08	5.30391e-08	5.09581e-08	7.4504e-08	5.20841e-08	4.03528e-08	4.17325e-08	3.565e-08	2.9866e-08	2.60286e-08	2.63155e-08	2.32651e-08	1.95605e-08	1.69743e-08	1.71099e-08	1.49417e-08	1.17456e-08	1.07001e-08	9.12908e-09	2.7361e-11	1.52116e-08	2.2608e-08	2.4385e-08	2.93282e-08	3.80924e-08	4.10783e-08	3.90253e-08	4.30053e-08	4.02735e-08	4.28028e-08	4.42491e-08	5.6218e-08	7.14841e-08	8.08733e-08	9.15348e-08
59	6.72149e-09	1.18737e-08	2.19081e-08	2.95461e-08	3.84264e-08	4.18039e-08	4.41957e-08	4.79939e-08	5.95503e-08	3.87622e-08	0	0	0	3.37332e-12	4.78572e-08	7.87848e-08	5.92186e-08	4.54231e-08	4.42383e-08	4.04116e-08	3.43067e-08	3.29589e-08	3.46631e-08	3.26496e-08	2.57461e-08	2.34118e-08	2.61304e-08	2.43611e-08	1.79804e-08	1.7296e-08	2.14207e-08	1.78683e-08	5.15602e-09	2.5048e-09	4.97414e-09	1.38537e-08	2.96248e-08	3.4941e-08	3.19585e-08	3.29853e-08	4.2585e-08	3.88551e-08	1.73452e-08	1.90445e-08	3.47876e-08	4.65005e-08	5.60912e-08	6.76026e-08	8.62693e-08
60	7.63728e-09	1.20481e-08	1.88452e-08	2.77001e-08	3.50423e-08	3.93946e-08	3.95061e-08	4.20149e-08	4.14737e-08	4.62811e-08	0	0	0	0	2.13639e-11	6.84176e-08	5.88347e-08	5.02232e-08	4.68412e-08	4.17967e-08	3.64603e-08	3.4418e-08	3.50289e-08	3.26442e-08	2.8115e-08	2.55139e-08	2.80917e-08	2.56459e-08	2.00173e-08	1.92307e-08	2.02362e-08	1.56675e-08	7.36195e-09	4.35091e-11	1.17049e-08	2.23848e-08	3.37446e-08	3.8582e-08	3.52689e-08	3.56824e-08	4.10715e-08	3.4021e-08	1.85586e-08	2.16302e-08	3.41588e-08	4.66308e-08	5.76801e-08	7.19546e-08	8.40294e-08
61	1.80626e-08	2.21107e-08	2.80205e-08	3.12287e-08	3.29999e-08	3.37324e-08	3.61776e-08	3.40078e-08	3.5031e-08	3.57305e-08	0	0	0	0	1.65464e-11	4.8533e-08	5.6306e-08	5.17091e-08	4.958e-08	4.60584e-08	4.40902e-08	4.0079e-08	3.19072e-08	2.90869e-08	3.00173e-08	2.90998e-08	2.51215e-08	2.39056e-08	2.4417e-08	2.29312e-08	1.94046e-08	1.77903e-08	2.15264e-08	1.00453e-08	1.69122e-08	2.8518e-08	2.5148e-08	2.65988e-08	2.98989e-08	3.03921e-08	2.90209e-08	3.04333e-08	3.83202e-08	4.09969e-08	3.86719e-08	4.70556e-08	6.46277e-08	7.26581e-08	7.13433e-08
62	2.21477e-08	2.66837e-08	2.40896e-08	2.65782e-08	2.82397e-08	2.92794e-08	3.55236e-08	3.25231e-08	2.97873e-08	2.71236e-08	0	0	0	0	1.2969e-11	3.99692e-08	5.41874e-08	4.56634e-08	5.15857e-08	4.72691e-08	3.86753e-08	3.36684e-08	3.51014e-08	3.16287e-08	3.44668e-08	3.33544e-08	2.87513e-08	2.76968e-08	2.79672e-08	2.65631e-08	2.63474e-08	2.5733e-08	2.24129e-08	1.00764e-08	9.80079e-09	2.02995e-08	2.19265e-08	2.37418e-08	2.27014e-08	2.27713e-08	2.2314e-08	2.5993e-08	3.7517e-08	3.91753e-08	3.83801e-08	4.77299e-08	5.29373e-08	5.93177e-08	6.17599e-08
63	2.23352e-08	2.33738e-08	2.12674e-08	2.03009e-08	2.24233e-08	2.54576e-08	3.11072e-08	3.39101e-08	3.38477e-08	2.65888e-08	0	0	0	0	9.87018e-12	2.99147e-08	5.18938e-08	3.63643e-08	4.75363e-08	4.56274e-08	2.62575e-08	2.43826e-08	4.05493e-08	4.50543e-08	3.98792e-08	3.83498e-08	3.5416e-08	3.35995e-08	3.03923e-08	3.16157e-08	4.06965e-08	3.58788e-08	2.09017e-08	9.92956e-09	3.45311e-09	6.14568e-09	2.00126e-08	2.2563e-08	9.87088e-09	8.98159e-09	1.65737e-08	1.98937e-08	2.42025e-08	2.96042e-08	4.25093e-08	4.41903e-08	3.28858e-08	3.851e-08	5.35864e-08
64	2.24168e-08	2.38467e-08	2.60114e-08	2.56795e-08	2.55468e-08	2.68971e-08	2.8156e-08	3.13404e-08	3.29019e-08	3.75594e-08	0	0	0	0	7.48755e-12	3.98133e-08	4.57055e-08	3.51217e-08	4.33895e-08	4.08007e-08	2.87059e-08	2.68529e-08	4.13069e-08	4.46631e-08	3.93392e-08	3.71642e-08	3.46625e-08	3.3281e-08	3.11423e-08	3.28617e-08	2.81563e-08	2.27754e-08	1.33764e-08	3.1805e-09	1.18039e-08	2.2279e-09	5.02282e-09	5.90467e-09	6.21211e-09	7.32233e-09	1.59863e-08	1.97067e-08	2.91529e-08	3.58915e-08	4.3503e-08	4.23763e-08	3.28303e-08	4.1595e-08	5.50939e-08
65	1.70578e-08	2.06834e-08	2.63149e-08	2.91226e-08	2.99026e-08	2.87039e-08	2.65708e-08	2.64683e-08	2.86754e-08	4.13118e-08	2.91897e-08	0	0	0	4.13721e-12	4.98987e-08	6.77279e-08	4.33892e-08	4.07528e-08	4.01707e-08	3.53438e-08	3.39826e-08	3.39807e-08	3.41817e-08	3.4091e-08	3.27432e-08	2.86195e-08	2.74536e-08	3.08708e-08	2.32126e-08	5.53688e-09	2.46734e-09	1.20776e-09	1.82912e-09	9.39478e-09	1.28231e-08	1.37327e-08	7.75487e-09	8.18255e-09	1.55431e-08	1.28397e-08	1.96945e-08	3.34848e-08	3.93773e-08	3.72937e-08	4.06679e-08	5.18585e-08	5.65895e-08	5.55055e-08
66	1.50908e-08	1.79415e-08	2.61539e-08	2.83063e-08	3.1033e-08	3.12163e-08	2.59721e-08	2.51386e-08	2.58738e-08	2.69871e-08	3.01853e-08	0	0	0	0	2.57561e-11	5.09198e-08	4.10136e-08	3.82904e-08	3.71407e-08	3.61523e-08	3.34891e-08	3.45779e-08	3.4829e-08	3.60899e-08	3.47004e-08	3.156e-08	3.03377e-08	2.5546e-08	1.76099e-08	2.76339e-09	1.00497e-08	6.72798e-09	3.16249e-09	1.92333e-08	2.36772e-08	2.73785e-08	2.02942e-08	8.9332e-10	4.84322e-09	1.10702e-08	1.84355e-08	2.53059e-08	3.02737e-08	3.12916e-08	3.71498e-08	4.72401e-08	5.05488e-08	4.86458e-08
67	1.46403e-08	1.68813e-08	2.85721e-08	3.32809e-08	2.98429e-08	2.98097e-08	2.37758e-08	2.08785e-08	2.42924e-08	2.51696e-08	1.95782e-08	0	0	0	0	2.16488e-11	2.39931e-08	3.22643e-08	3.40505e-08	3.39112e-08	3.07611e-08	3.19483e-08	3.81501e-08	4.05723e-08	3.9811e-08	3.99636e-08	3.90465e-08	3.28635e-08	2.1235e-08	8.99487e-09	4.4984e-09	1.12466e-08	1.42761e-08	3.55776e-09	2.59661e-08	3.69486e-08	3.34802e-08	2.79489e-08	1.62847e-08	4.06506e-09	1.12415e-08	1.79326e-08	9.33805e-09	1.40089e-08	2.71904e-08	3.26255e-08	3.34629e-08	3.6918e-08	4.91921e-08
68	1.39102e-08	1.58169e-08	2.40022e-08	2.89649e-08	2.47599e-08	2.41904e-08	2.03365e-08	1.7588e-08	1.94095e-08	2.37586e-08	1.83837e-08	0	0	0	0	1.97377e-11	1.60216e-08	2.76021e-08	3.19788e-08	3.22975e-08	3.14916e-08	3.35744e-08	3.6502e-08	3.95733e-08	3.89436e-08	3.91713e-08	3.22827e-08	2.48981e-08	1.87069e-08	6.55809e-09	2.24484e-10	5.92676e-09	7.879e-09	4.59442e-09	1.82839e-08	2.93471e-08	2.45279e-08	1.92658e-08	1.34856e-08	9.57866e-10	5.95739e-09	1.06416e-08	3.89789e-09	1.01853e-08	2.11957e-08	2.73878e-08	3.10006e-08	3.56962e-08	4.33107e-08
69	1.59334e-08	1.62029e-08	1.70222e-08	1.74128e-08	1.7486e-08	1.75615e-08	1.43562e-08	1.79049e-08	1.59268e-08	1.1772e-08	1.75627e-08	0	0	0	0	1.84876e-11	2.01054e-08	2.79691e-08	3.06499e-08	3.4252e-08	3.65045e-08	3.68543e-08	3.62415e-08	3.57628e-08	3.76278e-08	3.3648e-08	2.3959e-08	1.97413e-08	2.17476e-08	1.89285e-08	1.30271e-08	1.05827e-08	1.21845e-08	1.18733e-08	1.01462e-08	9.12672e-09	1.00328e-08	7.2001e-09	1.03866e-09	1.00053e-09	8.37093e-10	2.02397e-09	1.14309e-08	1.5376e-08	1.40827e-08	1.845e-08	2.83576e-08	3.22248e-08	3.04154e-08
70	1.62703e-08	1.68068e-08	1.41487e-08	1.42731e-08	1.40278e-08	1.3849e-08	1.43644e-08	1.71744e-08	1.63512e-08	7.62117e-09	1.01719e-08	0	0	0	0	1.687e-11	1.98072e-08	2.71645e-08	3.01376e-08	3.38436e-08	3.5222e-08	3.5997e-08	3.74579e-08	3.77092e-08	3.61486e-08	3.20716e-08	2.34619e-08	1.99328e-08	2.1355e-08	1.8426e-08	2.45347e-08	2.21086e-08	2.03051e-08	2.02446e-08	5.35516e-09	5.6194e-09	2.97623e-09	5.34738e-11	3.67604e-09	1.74011e-09	5.80474e-09	1.40655e-09	6.37517e-09	9.5642e-09	8.94823e-09	1.36164e-08	1.82558e-08	2.15116e-08	2.2818e-08
71	1.56607e-08	1.56064e-08	1.27157e-08	1.14892e-08	1.096e-08	1.22362e-08	1.58967e-08	1.74061e-08	1.70556e-08	1.53972e-08	1.01331e-08	0	0	0	0	1.52312e-11	1.8631e-08	2.62429e-08	2.66837e-08	2.91433e-08	3.00526e-08	3.34759e-08	4.05299e-08	4.13185e-08	3.89573e-08	3.44571e-08	3.01533e-08	2.52785e-08	1.95115e-08	2.11405e-08	3.19864e-08	3.40143e-08	2.90504e-08	2.22404e-08	1.23315e-08	5.63494e-09	1.05513e-09	2.24071e-09	1.20853e-08	1.34636e-08	7.03496e-09	5.22159e-09	3.52703e-09	6.21015e-10	8.04244e-09	9.57151e-09	1.60961e-09	4.61379e-09	1.517e-08
72	1.67043e-08	1.6369e-08	1.61595e-08	1.42567e-08	1.29748e-08	1.34487e-08	1.41194e-08	1.56535e-08	1.44994e-08	1.27282e-08	8.02235e-09	0	0	0	0	1.36448e-11	1.86303e-08	2.46321e-08	2.50737e-08	2.7441e-08	2.93407e-08	3.34734e-08	3.67618e-08	3.77543e-08	3.61594e-08	3.22396e-08	3.38819e-08	2.95879e-08	2.68675e-08	2.90154e-08	3.37599e-08	3.53507e-08	3.20221e-08	2.55807e-08	1.83675e-08	1.21019e-08	9.81096e-09	1.19423e-08	1.21211e-08	1.24613e-08	6.34209e-09	4.58131e-09	5.9661e-09	8.9708e-09	1.38892e-08	1.40636e-08	2.55111e-09	6.12479e-09	1.47994e-08
73	1.41956e-08	1.58464e-08	1.75165e-08	1.85602e-08	1.84951e-08	1.69013e-08	1.28386e-08	1.09662e-08	8.82722e-09	1.08296e-08	6.851e-09	0	0	0	0	1.20196e-11	1.69474e-08	2.14263e-08	2.6843e-08	2.46491e-08	2.9099e-08	3.02652e-08	3.07553e-08	3.04433e-08	3.04585e-08	3.14165e-08	3.52135e-08	3.66096e-08	3.6897e-08	3.51947e-08	3.05798e-08	2.86024e-08	2.96874e-08	2.83063e-08	2.51043e-08	2.39687e-08	2.61762e-08	2.15316e-08	9.16804e-09	3.83591e-09	7.76131e-09	9.56284e-10	1.99944e-08	2.77921e-08	2.54968e-08	2.34513e-08	2.33e-08	2.20861e-08	2.21327e-08
74	1.35003e-08	1.45603e-08	1.767e-08	1.84493e-08	1.93888e-08	1.80932e-08	1.32942e-08	1.10263e-08	7.92154e-09	9.77854e-09	6.66874e-09	0	0	0	0	1.04998e-11	1.11309e-08	1.58521e-08	2.48068e-08	2.27077e-08	2.54276e-08	2.74663e-08	2.78538e-08	2.86186e-08	3.05753e-08	3.25382e-08	4.10658e-08	4.32382e-08	4.45931e-08	4.30538e-08	3.53555e-08	3.40768e-08	3.34512e-08	3.22068e-08	3.61265e-08	3.52865e-08	3.32491e-08	2.8353e-08	1.61193e-08	1.18089e-08	4.5989e-09	4.40313e-09	2.15576e-08	2.94574e-08	3.01261e-08	2.85507e-08	2.74441e-08	2.62154e-08	2.22305e-08
75	1.27672e-08	1.40061e-08	1.65099e-08	1.79241e-08	1.76729e-08	1.72376e-08	1.53714e-08	1.33518e-08	1.02189e-08	8.31518e-09	4.57702e-09	0	0	0	0	9.48914e-12	3.86661e-09	1.11416e-08	1.72201e-08	1.92955e-08	2.23363e-08	2.37759e-08	2.58521e-08	2.87246e-08	3.32101e-08	3.85166e-08	4.50766e-08	4.87583e-08	4.98803e-08	4.81309e-08	4.40505e-08	4.04872e-08	3.68946e-08	3.78842e-08	4.5576e-08	4.4657e-08	3.54607e-08	3.02022e-08	2.87539e-08	1.86736e-08	1.87485e-09	1.09958e-08	1.67788e-08	2.44148e-08	3.36484e-08	3.41278e-08	2.9029e-08	2.45667e-08	2.54341e-08
76	1.01097e-08	1.18744e-08	1.3398e-08	1.53136e-08	1.50458e-08	1.4233e-08	1.26171e-08	1.01553e-08	7.63866e-09	5.47121e-09	1.93375e-09	0	0	0	0	9.16809e-12	3.73121e-10	8.97959e-09	1.60734e-08	1.99289e-08	2.43509e-08	2.68482e-08	2.65699e-08	3.08898e-08	3.40771e-08	4.04565e-08	4.18397e-08	4.58066e-08	4.61163e-08	4.56493e-08	4.25463e-08	3.98817e-08	3.75489e-08	3.86667e-08	3.71166e-08	3.55759e-08	2.94102e-08	2.45003e-08	2.45398e-08	1.4553e-08	5.55823e-09	6.90328e-09	1.64084e-08	2.41323e-08	3.00404e-08	3.05929e-08	2.72686e-08	2.15985e-08	2.21677e-08
77	9.95071e-09	1.03838e-08	1.08033e-08	1.08091e-08	1.12977e-08	1.01448e-08	6.20566e-09	4.37596e-09	3.02405e-09	9.8846e-10	8.77174e-10	0	0	0	0	9.17034e-12	3.27274e-10	5.08763e-09	1.51447e-08	2.27283e-08	2.86961e-08	3.12225e-08	3.27492e-08	3.29576e-08	3.36741e-08	3.42737e-08	3.60781e-08	3.64181e-08	3.70716e-08	3.61323e-08	3.52771e-08	3.43853e-08	3.63143e-08	3.18221e-08	1.99545e-08	1.54347e-08	1.742e-08	1.55531e-08	1.14129e-08	9.51461e-09	1.29926e-08	4.46048e-09	1.6648e-08	2.50859e-08	2.23281e-08	2.15965e-08	2.1153e-08	1.98656e-08	1.91532e-08
78	9.41936e-09	9.71653e-09	8.41034e-09	8.2456e-09	8.39899e-09	6.76471e-09	6.03403e-09	3.83294e-09	1.95795e-09	2.53917e-10	2.57029e-09	0	0	0	0	9.2195e-12	9.71858e-09	4.32007e-10	1.23133e-08	2.19124e-08	2.58488e-08	2.99258e-08	3.46411e-08	3.56873e-08	3.47837e-08	3.61067e-08	3.30984e-08	3.44085e-08	3.25074e-08	3.20583e-08	3.51955e-08	3.49058e-08	3.24332e-08	2.80364e-08	1.47481e-08	1.06329e-08	9.78974e-09	7.98547e-09	1.23412e-08	1.07286e-08	1.23256e-08	4.00539e-09	9.69936e-09	1.80878e-08	1.96661e-08	1.89179e-08	1.93569e-08	1.88136e-08	1.99937e-08
79	8.46488e-09	8.66823e-09	7.36663e-09	6.42956e-09	4.86128e-09	5.49787e-09	8.56318e-09	8.07173e-09	5.36039e-09	2.58841e-09	3.92284e-09	0	0	0	0	1.01436e-11	1.55255e-08	5.43616e-10	8.08876e-09	1.76974e-08	2.15319e-08	2.67202e-08	3.3194e-08	3.72055e-08	4.14923e-08	4.02911e-08	3.60009e-08	3.34289e-08	3.3323e-08	3.46958e-08	4.01045e-08	3.8869e-08	3.20393e-08	2.56467e-08	1.94362e-08	1.3206e-08	5.48139e-09	6.58468e-09	1.96962e-08	1.98612e-08	8.80247e-09	2.70599e-09	1.30167e-09	7.45044e-09	1.74257e-08	2.0598e-08	1.39846e-08	1.39634e-08	1.79701e-08
80	9.28845e-09	8.77137e-09	9.60584e-09	7.62787e-09	6.3564e-09	6.81577e-09	7.70556e-09	7.03757e-09	2.94691e-09	5.23601e-09	5.05444e-09	0	0	0	0	1.16095e-11	1.13864e-09	3.40695e-09	6.47695e-09	1.80017e-08	2.15254e-08	2.76247e-08	2.91461e-08	3.38552e-08	3.63915e-08	3.62867e-08	3.32993e-08	3.18239e-08	3.2555e-08	3.41446e-08	4.29848e-08	4.12127e-08	3.70783e-08	3.1224e-08	2.26568e-08	1.69237e-08	1.20995e-08	1.3385e-08	1.46969e-08	1.49539e-08	7.98992e-09	2.0253e-09	1.34115e-09	4.62464e-09	1.09172e-08	1.42303e-08	1.62695e-08	1.63525e-08	1.98457e-08
81	8.30095e-09	9.92393e-09	1.16322e-08	1.26879e-08	1.25077e-08	1.05448e-08	7.56154e-09	9.42901e-11	2.66102e-09	7.68264e-09	6.84909e-09	0	0	0	0	1.15441e-11	6.20373e-10	3.47579e-09	9.90149e-09	1.64942e-08	2.28753e-08	2.56228e-08	2.63422e-08	2.63291e-08	2.67101e-08	2.71954e-08	3.09738e-08	3.17315e-08	3.01531e-08	3.40265e-08	4.13595e-08	4.51418e-08	4.54345e-08	4.02135e-08	2.81547e-08	2.29943e-08	2.69034e-08	2.10804e-08	6.1702e-09	4.88123e-10	3.32109e-09	1.57647e-09	3.06321e-09	5.00356e-09	2.69531e-09	7.45275e-09	2.07854e-08	2.57057e-08	2.29188e-08
82	7.86349e-09	9.30287e-09	1.25822e-08	1.35331e-08	1.48243e-08	1.26187e-08	9.46501e-09	1.454e-09	5.37524e-10	2.81232e-09	8.71372e-09	0	0	0	0	1.16267e-11	7.28389e-10	4.86797e-09	1.09688e-08	1.85798e-08	2.11509e-08	2.48716e-08	2.36971e-08	2.4512e-08	2.33501e-08	2.49568e-08	3.0856e-08	3.24513e-08	3.47246e-08	3.88396e-08	4.5481e-08	4.97964e-08	5.13924e-08	4.6367e-08	3.82581e-08	3.32294e-08	2.89769e-08	2.32475e-08	7.07431e-09	1.24206e-09	2.32142e-10	1.28218e-09	3.33207e-09	1.35442e-09	1.05868e-09	3.48133e-09	1.74785e-08	2.23763e-08	2.71353e-08
83	7.56081e-09	9.26112e-09	1.20021e-08	1.35822e-08	1.42381e-08	1.38158e-08	1.20067e-08	1.01047e-08	5.60733e-09	8.52182e-09	8.5868e-09	0	0	0	0	1.17124e-11	7.34877e-10	5.86896e-09	1.26775e-08	1.65624e-08	2.08888e-08	2.1771e-08	2.07207e-08	2.12585e-08	2.45407e-08	2.68748e-08	3.04443e-08	3.5077e-08	4.12435e-08	4.67072e-08	5.1221e-08	5.37967e-08	5.29911e-08	5.1561e-08	4.90929e-08	4.11429e-08	2.73813e-08	1.76662e-08	1.22442e-08	5.07159e-09	4.87887e-09	4.2226e-09	1.00941e-08	1.14593e-08	2.47139e-09	3.73176e-09	1.05488e-08	1.91044e-08	3.13489e-08
84	3.95011e-09	6.39126e-09	9.13583e-09	1.1513e-08	1.18792e-08	1.15881e-08	1.19765e-08	9.7779e-09	5.11868e-09	5.2222e-09	1.08763e-08	0	0	0	0	1.16634e-11	1.79301e-09	6.67169e-09	1.30958e-08	1.88955e-08	2.25021e-08	2.44413e-08	2.26369e-08	2.42657e-08	2.71216e-08	2.98526e-08	3.11746e-08	3.56894e-08	3.78535e-08	4.42851e-08	4.30942e-08	4.65128e-08	4.56764e-08	4.45077e-08	3.77293e-08	2.96649e-08	2.20632e-08	1.2501e-08	1.02001e-08	3.47882e-09	2.73808e-09	2.00872e-09	9.84471e-10	2.77579e-09	2.85714e-09	9.01576e-09	1.18936e-08	1.99802e-08	2.6357e-08
85	2.92457e-09	4.82966e-09	7.90203e-09	8.77089e-09	8.58895e-09	8.56566e-09	8.36661e-09	7.50858e-09	3.91971e-09	3.53584e-09	8.88198e-09	0	0	0	0	1.1836e-11	1.08874e-09	6.64602e-09	1.52124e-08	1.99163e-08	2.50177e-08	2.74143e-08	2.9555e-08	3.00707e-08	2.99194e-08	3.10914e-08	3.42151e-08	3.50763e-08	3.49439e-08	3.41953e-08	3.38423e-08	3.34007e-08	3.55143e-08	2.98717e-08	1.45761e-08	8.9246e-09	1.15173e-08	9.34679e-09	4.36328e-09	2.26588e-09	4.80119e-09	5.36226e-10	1.52081e-08	2.04297e-08	1.80211e-08	1.95168e-08	2.38877e-08	2.51617e-08	2.30693e-08
86	2.70718e-09	4.40759e-09	5.89272e-09	6.6922e-09	7.70507e-09	7.58172e-09	9.13474e-09	8.32938e-09	7.02679e-09	2.05058e-09	1.33651e-09	0	0	0	0	1.19431e-11	1.27845e-09	7.91489e-09	1.51328e-08	2.10926e-08	2.39712e-08	2.74446e-08	3.23753e-08	3.35271e-08	3.43183e-08	3.57212e-08	3.72048e-08	3.86385e-08	3.47577e-08	3.44104e-08	3.09383e-08	3.09596e-08	2.64573e-08	2.08084e-08	8.20561e-09	2.69046e-09	3.8355e-09	1.77069e-09	6.6288e-09	4.508e-09	3.50087e-09	1.71423e-09	2.04425e-08	2.58669e-08	2.72211e-08	2.86532e-08	2.47677e-08	2.65991e-08	2.42161e-08
87	2.46797e-09	4.05916e-09	3.73993e-09	5.05394e-09	7.31827e-09	9.14241e-09	1.14008e-08	1.13116e-08	1.02108e-08	8.81195e-09	3.94911e-09	0	0	0	0	1.18337e-11	4.2542e-09	1.04087e-08	1.60099e-08	1.97936e-08	2.25693e-08	2.6132e-08	3.10667e-08	3.50696e-08	3.99223e-08	4.14535e-08	4.0652e-08	3.9643e-08	3.93903e-08	3.74519e-08	3.72504e-08	3.1877e-08	2.28424e-08	1.61955e-08	1.11804e-08	5.61916e-09	3.35229e-09	2.0715e-09	1.1784e-08	1.23236e-08	2.46635e-09	5.90737e-09	1.65228e-08	2.48627e-08	3.43396e-08	3.45723e-08	2.28904e-08	2.12433e-08	2.72929e-08
88	3.87268e-09	4.61936e-09	6.47274e-09	6.79902e-09	8.04019e-09	9.69768e-09	1.27387e-08	1.29385e-08	1.25063e-08	1.44751e-08	1.25031e-08	0	0	0	0	1.1441e-11	7.42388e-09	1.41801e-08	1.76232e-08	2.25167e-08	2.47732e-08	2.90054e-08	3.08278e-08	3.51267e-08	3.78755e-08	4.00778e-08	3.87943e-08	3.81296e-08	3.86754e-08	3.71127e-08	2.9731e-08	2.39746e-08	1.83492e-08	1.20484e-08	1.18862e-08	6.54086e-09	5.03186e-10	2.08774e-09	6.12327e-09	6.63268e-09	1.38816e-10	8.39467e-09	1.66557e-08	2.49496e-08	3.10245e-08	3.16237e-08	2.89716e-08	2.72388e-08	3.17039e-08
89	3.08537e-09	6.41591e-09	1.03597e-08	1.24032e-08	1.10476e-08	1.18577e-08	1.43247e-08	1.52151e-08	1.68467e-08	1.97075e-08	1.60186e-08	0	0	0	0	1.07454e-11	1.38074e-08	1.82529e-08	2.12796e-08	2.43398e-08	2.77991e-08	2.99929e-08	3.18195e-08	3.24103e-08	3.21596e-08	3.1972e-08	3.24854e-08	3.25062e-08	3.41237e-08	2.85168e-08	1.63147e-08	1.07081e-08	1.23385e-08	1.19513e-08	1.09604e-08	1.07315e-08	1.21077e-08	7.44067e-09	6.16416e-09	1.07801e-08	8.19932e-09	1.15914e-08	2.02156e-08	2.35884e-08	2.10973e-08	2.51251e-08	3.69326e-08	4.11084e-08	3.87781e-08
90	3.32364e-09	6.43801e-09	1.04943e-08	1.2323e-08	1.50843e-08	1.60424e-08	1.83035e-08	1.90845e-08	2.24098e-08	2.80774e-08	1.76025e-08	0	0	0	0	9.44469e-12	1.39895e-08	1.87679e-08	2.24578e-08	2.62849e-08	2.79388e-08	3.07332e-08	3.18407e-08	3.32367e-08	3.21774e-08	3.2072e-08	3.25319e-08	3.31837e-08	2.99399e-08	2.39601e-08	1.31991e-08	8.02064e-09	8.22922e-09	7.84363e-09	1.50625e-08	1.50742e-08	1.48389e-08	9.86915e-09	8.3883e-09	1.29913e-08	1.43378e-08	1.76046e-08	1.69842e-08	2.04072e-08	2.15412e-08	2.51717e-08	3.90047e-08	4.3062e-08	4.5904e-08
91	4.0747e-09	6.49664e-09	7.6172e-09	1.14065e-08	1.82321e-08	2.21011e-08	2.26821e-08	2.83826e-08	2.70662e-08	2.69451e-08	2.60329e-08	0	0	0	0	8.12189e-12	1.3169e-08	1.9124e-08	2.56987e-08	2.56859e-08	2.85605e-08	2.98387e-08	3.06449e-08	3.17416e-08	3.35161e-08	3.41966e-08	3.44711e-08	3.10548e-08	2.43939e-08	1.76394e-08	1.17892e-08	6.39536e-09	4.89917e-10	3.18201e-09	1.79235e-08	2.04895e-08	1.32134e-08	6.20672e-09	4.992e-09	1.35531e-08	2.41661e-08	2.54838e-08	1.5342e-08	1.63988e-08	2.61436e-08	3.2611e-08	3.87429e-08	4.52202e-08	5.39492e-08
92	7.59787e-10	2.19982e-09	7.01443e-09	1.16371e-08	1.57869e-08	1.97869e-08	2.34465e-08	2.97218e-08	3.17677e-08	2.44051e-08	1.74286e-08	0	0	0	0	6.87354e-12	1.15721e-08	2.10038e-08	2.88176e-08	2.91614e-08	3.18739e-08	3.35462e-08	3.3037e-08	3.39318e-08	3.4509e-08	3.57758e-08	3.31102e-08	2.88592e-08	2.43564e-08	1.79156e-08	1.16223e-08	6.26405e-09	2.8755e-09	6.35546e-09	9.85397e-09	1.19782e-08	5.89061e-09	1.28967e-09	7.72492e-09	1.61943e-08	2.23095e-08	2.32275e-08	2.22968e-08	2.28162e-08	2.86089e-08	3.47396e-08	3.75192e-08	4.29366e-08	4.72303e-08
93	4.48962e-09	1.08281e-09	9.9251e-09	1.34535e-08	1.13406e-08	1.46318e-08	2.2094e-08	2.72746e-08	3.57597e-08	3.45315e-08	2.10482e-08	0	0	0	0	5.7736e-12	9.23946e-09	2.21784e-08	2.8492e-08	3.32701e-08	3.61499e-08	3.81412e-08	3.97426e-08	3.99782e-08	3.95803e-08	3.78222e-08	3.46178e-08	3.27631e-08	3.40381e-08	2.92291e-08	1.87258e-08	1.44364e-08	1.71588e-08	1.27562e-08	1.77655e-09	2.90752e-09	1.20329e-09	3.23658e-09	8.2132e-09	9.77613e-09	7.14787e-09	1.29611e-08	3.0141e-08	3.58859e-08	3.28925e-08	3.39758e-08	3.73059e-08	3.81065e-08	3.626e-08
94	4.89475e-09	4.58486e-10	7.31276e-09	1.06061e-08	1.44671e-08	1.77904e-08	2.54187e-08	3.00238e-08	4.08054e-08	3.70375e-08	2.26644e-08	0	0	0	0	4.89656e-12	8.78534e-09	2.19398e-08	3.08629e-08	3.6798e-08	3.65516e-08	3.88272e-08	3.68806e-08	3.83136e-08	4.98158e-08	4.76769e-08	3.92423e-08	3.82369e-08	3.56647e-08	3.06337e-08	2.76067e-08	2.37103e-08	2.04427e-08	1.53218e-08	8.48855e-10	3.44852e-09	5.26642e-09	7.37843e-09	2.62836e-09	4.13042e-09	4.96426e-09	1.10105e-08	3.09476e-08	3.68531e-08	3.78282e-08	3.86633e-08	3.49207e-08	3.62213e-08	3.44606e-08
95	4.42372e-09	6.71635e-11	1.0221e-09	7.7446e-09	1.92184e-08	2.69442e-08	3.21328e-08	3.84132e-08	4.70224e-08	4.57502e-08	3.07765e-08	0	0	0	0	4.06126e-12	1.02753e-08	2.02343e-08	2.56477e-08	4.91809e-08	3.92128e-08	3.5295e-08	3.05414e-08	3.67186e-08	5.84305e-08	6.21072e-08	4.93271e-08	4.11738e-08	3.31445e-08	3.07354e-08	3.62932e-08	3.25081e-08	2.0423e-08	1.1961e-08	6.48767e-09	1.36999e-10	8.62721e-09	7.74247e-09	6.20509e-09	6.22143e-09	4.42732e-09	1.33379e-08	2.4975e-08	3.35381e-08	4.35795e-08	4.41365e-08	3.31991e-08	3.11151e-08	3.48341e-08
96	2.23521e-09	1.07925e-09	5.04111e-09	1.07634e-08	1.72305e-08	2.41771e-08	3.35487e-08	4.06292e-08	5.19529e-08	5.20679e-08	6.7644e-08	0	0	0	0	3.08183e-12	1.47981e-08	2.24009e-08	2.58276e-08	4.88915e-08	4.09404e-08	3.79693e-08	3.51989e-08	4.06582e-08	5.09823e-08	5.55515e-08	4.60488e-08	3.77098e-08	3.35792e-08	3.23401e-08	3.27188e-08	2.81696e-08	2.00429e-08	1.18853e-08	8.16563e-09	1.37539e-09	3.3507e-09	1.43814e-09	1.54143e-09	1.25386e-09	6.63915e-09	1.57662e-08	2.50152e-08	3.35329e-08	3.98242e-08	4.07904e-08	3.79509e-08	3.58202e-08	3.87583e-08
97	3.1272e-09	3.95523e-09	1.29844e-08	1.74739e-08	1.40883e-08	2.00126e-08	3.37198e-08	4.4429e-08	5.29428e-08	6.67359e-08	9.90503e-08	7.15246e-08	0	0	0	1.66852e-12	1.74889e-08	3.76436e-08	4.27235e-08	3.21247e-08	4.05446e-08	4.474e-08	4.6882e-08	4.52723e-08	4.0501e-08	3.71952e-08	3.45502e-08	3.28711e-08	3.44686e-08	3.01716e-08	1.87926e-08	1.42965e-08	1.61672e-08	1.24825e-08	3.95713e-09	1.0657e-09	3.85573e-09	1.71276e-09	1.49711e-08	2.06864e-08	1.76485e-08	2.12e-08	3.10643e-08	3.45407e-08	3.19797e-08	3.51797e-08	4.67214e-08	5.01295e-08	4.78869e-08
98	1.76659e-09	4.965e-09	1.08757e-08	1.47326e-08	2.04701e-08	2.70701e-08	3.7358e-08	4.79853e-08	5.66086e-08	7.02797e-08	8.56402e-08	1.02143e-07	0	0	0	0	9.32138e-12	3.74776e-08	4.50487e-08	3.59938e-08	4.22845e-08	4.62423e-08	5.02062e-08	4.93738e-08	3.4957e-08	3.13534e-08	3.46776e-08	3.37094e-08	3.36157e-08	2.81504e-08	1.72883e-08	1.37831e-08	1.38917e-08	9.27869e-09	7.99147e-09	5.71045e-09	3.76099e-09	2.8802e-09	1.72785e-08	2.26841e-08	2.41624e-08	2.73595e-08	2.78239e-08	3.12263e-08	3.20108e-08	3.48162e-08	4.93795e-08	5.27459e-08	5.54194e-08
99	4.31507e-10	4.42442e-09	3.32858e-09	1.18876e-08	3.09566e-08	4.10298e-08	4.2835e-08	5.03635e-08	6.04261e-08	7.20512e-08	8.85023e-08	1.09863e-07	0	0	0	0	5.74506e-12	3.46062e-08	4.57887e-08	4.29387e-08	4.18491e-08	5.75379e-08	5.35986e-08	4.66036e-08	3.40065e-08	2.9692e-08	3.6653e-08	3.52936e-08	2.66505e-08	2.24769e-08	2.04086e-08	1.52854e-08	5.7081e-09	4.27e-09	1.12133e-08	8.06395e-09	3.74753e-09	1.14274e-08	1.45881e-08	2.1491e-08	3.26897e-08	3.40366e-08	2.39521e-08	2.44602e-08	3.41555e-08	4.0899e-08	4.90732e-08	5.52451e-08	6.29235e-08
100	7.2591e-09	2.72248e-09	5.26423e-09	1.5006e-08	2.67562e-08	3.58599e-08	4.32087e-08	5.06951e-08	6.24657e-08	7.54322e-08	9.8126e-08	1.38161e-07	8.39332e-08	0	0	0	2.43899e-12	2.5537e-08	5.81501e-08	5.04472e-08	4.60093e-08	5.81742e-08	5.28434e-08	4.53686e-08	3.66481e-08	3.22705e-08	3.53876e-08	3.24615e-08	2.58734e-08	2.29576e-08	1.87584e-08	1.22779e-08	5.26691e-09	5.62541e-09	4.67096e-09	3.38228e-10	7.91055e-09	1.48146e-08	1.34528e-08	2.00773e-08	2.53218e-08	2.61683e-08	2.97228e-08	2.9927e-08	3.67043e-08	4.33457e-08	4.76799e-08	5.24948e-08	5.58961e-08
101	1.72506e-08	5.90737e-09	1.19595e-08	1.97616e-08	1.57329e-08	2.41294e-08	4.27e-08	5.70223e-08	6.86706e-08	8.53234e-08	9.96224e-08	1.1851e-07	1.363e-07	0	0	0	0	8.62455e-12	5.40373e-08	5.79489e-08	6.12144e-08	4.92375e-08	5.46286e-08	5.36475e-08	4.85525e-08	4.50744e-08	4.20184e-08	3.98559e-08	4.05697e-08	3.59407e-08	2.52369e-08	2.04845e-08	2.27933e-08	1.66686e-08	2.97676e-09	3.1323e-09	1.50109e-09	3.98811e-09	1.0837e-08	1.21308e-08	7.72565e-09	1.55401e-08	3.78128e-08	4.61221e-08	4.18317e-08	4.28479e-08	4.62027e-08	4.65595e-08	4.44406e-08
102	1.90756e-08	7.92192e-09	6.45739e-09	1.33163e-08	2.17749e-08	3.16269e-08	4.56523e-08	5.9871e-08	6.85722e-08	8.51109e-08	1.05059e-07	1.14325e-07	1.52565e-07	7.8563e-08	0	0	0	3.46028e-12	3.62258e-08	7.45826e-08	6.8564e-08	5.48477e-08	5.65742e-08	5.61554e-08	5.19321e-08	4.85214e-08	4.21115e-08	4.17092e-08	5.16745e-08	4.55047e-08	3.44469e-08	3.15497e-08	2.72354e-08	1.91862e-08	6.06076e-09	1.52417e-09	1.81829e-09	1.59043e-09	3.14315e-11	1.57984e-09	3.27782e-09	1.2014e-08	3.58728e-08	4.43456e-08	4.73786e-08	4.8018e-08	4.3265e-08	4.43062e-08	4.30316e-08
103	1.84119e-08	1.0247e-08	7.40047e-09	7.58655e-09	3.52975e-08	4.917e-08	4.68701e-08	5.4028e-08	6.88189e-08	8.25681e-08	1.03808e-07	1.18916e-07	1.30971e-07	1.31962e-07	0	0	0	0	1.02847e-11	6.49215e-08	6.98797e-08	6.37139e-08	5.89135e-08	7.12615e-08	5.61144e-08	4.7751e-08	3.99849e-08	4.13644e-08	5.49898e-08	5.60671e-08	4.75796e-08	3.78415e-08	2.43942e-08	1.56434e-08	1.34433e-08	8.18232e-09	1.99097e-09	1.21398e-09	1.0662e-08	8.32777e-09	6.8507e-09	1.83662e-08	2.83243e-08	3.96345e-08	5.31876e-08	5.47724e-08	4.11469e-08	3.88649e-08	4.36895e-08
104	1.4714e-08	7.66736e-09	3.50655e-09	1.16743e-08	2.84852e-08	4.05436e-08	5.09398e-08	5.8702e-08	6.61698e-08	8.07981e-08	1.02266e-07	1.1735e-07	1.31189e-07	1.56443e-07	7.94478e-08	0	0	0	4.08151e-12	4.27346e-08	8.57428e-08	7.22276e-08	6.45513e-08	7.1642e-08	5.92876e-08	5.16591e-08	4.64105e-08	4.67805e-08	5.05923e-08	5.27427e-08	4.25536e-08	3.08569e-08	2.2441e-08	1.5773e-08	1.66873e-08	1.02988e-08	4.05567e-09	6.53182e-09	3.53836e-09	6.09906e-11	1.1161e-08	2.1913e-08	2.77356e-08	3.84237e-08	4.5922e-08	4.73264e-08	4.73692e-08	4.5466e-08	4.98976e-08
105	1.52366e-08	4.59966e-09	8.8671e-09	1.53569e-08	9.96909e-09	2.42625e-08	5.81328e-08	7.22301e-08	6.85584e-08	7.83304e-08	9.99657e-08	1.18078e-07	1.28387e-07	1.37732e-07	1.34839e-07	0	0	0	0	1.12846e-11	7.13205e-08	7.65995e-08	7.78586e-08	6.32153e-08	6.57008e-08	6.34803e-08	6.09853e-08	5.58661e-08	5.03556e-08	4.30003e-08	3.31363e-08	2.77561e-08	2.86712e-08	2.51197e-08	1.6215e-08	1.35326e-08	1.69186e-08	8.88883e-09	1.33738e-08	2.20762e-08	1.80316e-08	2.30661e-08	3.37704e-08	3.79089e-08	3.38679e-08	4.01664e-08	5.80805e-08	6.48239e-08	6.19341e-08
106	1.16977e-08	9.16727e-10	5.27134e-09	1.05986e-08	1.25744e-08	2.79528e-08	5.22246e-08	6.59332e-08	7.86372e-08	8.94905e-08	9.95908e-08	1.1709e-07	1.31553e-07	1.37694e-07	1.61302e-07	8.22119e-08	0	0	0	4.47056e-12	4.68105e-08	9.49978e-08	8.67218e-08	6.98464e-08	6.88123e-08	6.58379e-08	6.48328e-08	6.05479e-08	4.53006e-08	3.79509e-08	3.35782e-08	3.06123e-08	3.02795e-08	2.4513e-08	2.42961e-08	2.27844e-08	1.93885e-08	9.11876e-09	1.72738e-08	2.44207e-08	2.6743e-08	3.21651e-08	2.96565e-08	3.32478e-08	3.40936e-08	4.07848e-08	6.13644e-08	6.80206e-08	7.16656e-08
107	6.77332e-09	1.5493e-09	5.9026e-09	3.60924e-09	2.90267e-08	4.18476e-08	4.87638e-08	6.46569e-08	8.86452e-08	1.02716e-07	1.02251e-07	1.10945e-07	1.29138e-07	1.39133e-07	1.44072e-07	1.3956e-07	0	0	0	0	1.21857e-11	7.72735e-08	8.55782e-08	7.91901e-08	7.19675e-08	8.47113e-08	7.64977e-08	6.43917e-08	4.54033e-08	3.60092e-08	3.74122e-08	3.26794e-08	2.04277e-08	2.09928e-08	3.50696e-08	3.20351e-08	1.48706e-08	1.75731e-09	1.0134e-08	2.28918e-08	3.95133e-08	4.13173e-08	2.58797e-08	2.66068e-08	4.08632e-08	5.1019e-08	6.09577e-08	6.98506e-08	8.07568e-08
108	1.64437e-08	1.094e-08	1.75162e-09	9.70049e-09	2.70114e-08	3.94554e-08	5.5593e-08	7.14971e-08	8.21703e-08	9.43495e-08	9.97089e-08	1.09219e-07	1.27356e-07	1.37472e-07	1.47476e-07	1.70482e-07	8.66319e-08	0	0	0	4.80511e-12	5.03281e-08	1.01793e-07	8.82456e-08	7.90747e-08	8.66509e-08	7.69722e-08	6.40915e-08	4.97022e-08	3.99661e-08	3.85518e-08	3.1546e-08	2.32226e-08	2.7257e-08	3.11097e-08	2.56621e-08	1.20306e-08	7.50274e-10	1.06734e-08	2.41119e-08	3.37114e-08	3.40665e-08	3.26218e-08	3.45039e-08	4.40365e-08	5.3893e-08	5.70492e-08	6.42566e-08	6.84539e-08
109	4.19655e-08	2.41869e-08	2.85261e-09	1.43618e-08	7.80505e-09	2.16692e-08	5.75773e-08	7.0915e-08	6.32107e-08	7.21856e-08	9.29174e-08	1.08006e-07	1.21372e-07	1.35966e-07	1.4532e-07	1.5222e-07	1.48184e-07	0	0	0	0	1.26316e-11	8.00558e-08	9.08133e-08	9.36154e-08	7.7788e-08	7.96522e-08	7.47187e-08	6.73381e-08	5.9784e-08	5.18938e-08	4.77893e-08	4.96696e-08	4.41496e-08	3.01614e-08	2.3477e-08	2.67491e-08	1.77496e-08	3.25621e-09	1.10606e-08	5.92634e-09	1.39931e-08	3.57737e-08	4.42742e-08	4.07101e-08	4.30358e-08	4.88999e-08	5.00168e-08	4.71194e-08
110	4.95265e-08	3.10555e-08	6.61257e-09	3.82687e-09	1.25647e-08	2.69245e-08	4.82039e-08	6.13588e-08	6.64028e-08	7.83774e-08	9.43238e-08	1.09339e-07	1.19509e-07	1.32556e-07	1.45807e-07	1.52559e-07	1.79918e-07	9.31537e-08	0	0	0	4.98761e-12	5.22582e-08	1.10485e-07	1.05905e-07	8.55415e-08	8.28267e-08	7.89895e-08	7.28937e-08	6.5214e-08	5.64165e-08	5.46753e-08	6.45156e-08	5.57288e-08	3.59844e-08	3.22053e-08	2.74673e-08	1.65879e-08	8.74278e-09	2.43906e-09	7.42755e-10	1.05932e-08	3.28877e-08	4.08824e-08	4.21264e-08	4.4723e-08	3.92944e-08	4.14914e-08	3.93539e-08
111	5.17677e-08	3.69177e-08	2.70599e-08	5.82896e-09	3.16438e-08	4.54433e-08	3.51007e-08	4.69212e-08	7.87353e-08	9.20422e-08	8.71689e-08	9.41746e-08	1.10214e-07	1.21463e-07	1.35518e-07	1.48768e-07	1.60486e-07	1.62991e-07	0	0	0	0	1.27659e-11	8.18289e-08	1.10317e-07	9.63168e-08	8.62925e-08	9.84985e-08	7.8961e-08	6.7636e-08	5.87439e-08	5.77343e-08	6.84008e-08	6.54042e-08	5.21692e-08	3.84829e-08	1.80733e-08	1.21259e-08	2.36063e-08	1.71152e-08	4.78254e-09	1.75925e-08	2.30132e-08	3.24969e-08	4.64154e-08	4.67939e-08	3.04766e-08	2.82216e-08	3.60517e-08
112	5.25068e-08	3.69163e-08	1.50162e-08	6.98624e-09	2.86412e-08	4.12219e-08	4.34015e-08	5.51844e-08	7.37133e-08	8.35295e-08	8.56763e-08	9.37143e-08	1.03696e-07	1.14963e-07	1.28197e-07	1.40405e-07	1.5424e-07	1.96894e-07	1.25993e-07	0	0	0	4.95747e-12	5.19758e-08	1.39915e-07	1.07802e-07	9.64019e-08	1.01403e-07	8.42811e-08	7.40364e-08	6.84724e-08	6.54366e-08	6.4682e-08	6.2285e-08	4.70571e-08	3.11438e-08	1.96106e-08	1.74554e-08	1.91218e-08	1.09902e-08	3.58959e-09	1.47643e-08	1.84166e-08	2.79271e-08	3.61536e-08	3.5772e-08	3.52285e-08	3.40268e-08	4.19878e-08
113	7.44643e-08	4.63166e-08	6.08457e-09	1.05031e-08	1.12264e-09	1.25135e-08	4.70141e-08	6.03314e-08	5.20319e-08	6.09236e-08	8.4218e-08	9.48185e-08	9.35935e-08	1.01372e-07	1.15959e-07	1.29334e-07	1.4042e-07	1.53069e-07	1.89478e-07	6.77045e-08	0	0	0	8.95065e-12	9.38827e-08	1.471e-07	1.18663e-07	9.23469e-08	9.21722e-08	8.78247e-08	8.3534e-08	7.61559e-08	6.904e-08	5.7839e-08	4.12854e-08	3.38556e-08	3.7969e-08	2.88598e-08	3.72889e-09	5.88728e-09	1.7214e-09	7.28703e-09	2.24075e-08	2.77219e-08	2.32482e-08	3.06796e-08	4.89135e-08	5.73025e-08	5.39051e-08
114	7.93329e-08	5.1637e-08	2.57614e-08	9.35633e-09	1.79806e-09	9.91612e-09	3.2333e-08	4.61822e-08	4.84751e-08	5.95765e-08	7.28581e-08	8.19228e-08	9.09032e-08	1.02097e-07	1.12658e-07	1.23558e-07	1.34396e-07	1.39546e-07	1.60888e-07	1.22668e-07	0	0	0	0	1.93997e-11	1.20847e-07	1.18215e-07	9.9639e-08	9.70382e-08	9.08066e-08	8.72012e-08	8.11962e-08	6.33002e-08	5.27531e-08	4.80593e-08	4.3578e-08	4.07481e-08	2.78413e-08	3.97581e-09	3.98992e-09	4.12982e-09	1.07643e-08	1.49265e-08	1.95088e-08	2.22289e-08	3.04254e-08	4.87447e-08	5.65073e-08	6.16771e-08
115	8.30608e-08	6.1657e-08	5.40838e-08	3.08624e-08	1.57552e-08	3.05194e-08	1.73939e-08	2.77725e-08	5.9127e-08	6.93181e-08	6.5383e-08	7.31278e-08	8.80649e-08	9.80404e-08	9.98521e-08	1.08956e-07	1.2401e-07	1.34786e-07	1.48882e-07	1.58526e-07	7.13181e-08	0	0	0	7.88409e-12	8.28003e-08	1.48473e-07	1.16036e-07	1.00039e-07	1.13832e-07	1.03511e-07	8.76541e-08	6.19764e-08	5.17285e-08	5.9334e-08	5.08246e-08	2.71215e-08	1.51035e-08	1.17418e-08	2.04111e-09	1.76974e-08	2.08415e-08	8.24801e-09	1.23013e-08	3.05143e-08	4.06308e-08	4.27656e-08	5.20413e-08	6.77935e-08
116	8.32757e-08	5.75746e-08	3.63628e-08	1.50245e-08	6.38024e-09	2.18446e-08	2.0606e-08	3.14612e-08	5.38153e-08	6.35374e-08	6.46773e-08	7.53643e-08	8.28745e-08	8.66879e-08	8.65032e-08	9.79978e-08	1.15541e-07	1.26174e-07	1.31024e-07	1.4032e-07	1.22029e-07	0	0	0	0	1.95113e-11	1.21401e-07	1.15654e-07	1.09067e-07	1.17443e-07	1.06255e-07	8.92367e-08	6.98801e-08	5.96025e-08	5.93298e-08	4.67703e-08	2.93759e-08	2.02836e-08	1.22893e-08	1.60822e-09	1.08039e-08	1.11671e-08	1.07304e-08	1.50074e-08	2.64953e-08	3.52714e-08	3.06875e-08	3.92071e-08	4.67278e-08
117	1.2244e-07	8.62877e-08	3.55504e-08	1.39046e-08	2.16342e-08	1.03515e-08	1.93953e-08	3.14549e-08	2.57041e-08	3.36066e-08	5.15658e-08	5.83202e-08	5.68627e-08	6.40924e-08	7.55288e-08	8.68048e-08	1.00718e-07	1.15338e-07	1.25739e-07	1.35067e-07	1.54446e-07	7.01038e-08	0	0	0	7.9577e-12	8.36877e-08	1.50573e-07	1.31687e-07	1.06703e-07	1.07623e-07	1.00836e-07	9.21898e-08	8.09908e-08	6.71365e-08	5.97201e-08	6.31069e-08	5.21908e-08	2.34835e-08	1.30686e-08	1.90608e-08	1.12105e-08	1.11469e-08	2.01313e-08	1.6972e-08	1.97873e-08	2.79757e-08	2.93298e-08	2.49415e-08
118	1.3263e-07	1.01197e-07	5.64864e-08	3.16505e-08	2.56699e-08	9.83598e-09	7.44448e-09	1.89107e-08	1.78388e-08	2.935e-08	4.09477e-08	4.43316e-08	4.83234e-08	6.37935e-08	7.81814e-08	8.77636e-08	9.32435e-08	1.05388e-07	1.17826e-07	1.20186e-07	1.33721e-07	1.19581e-07	0	0	0	0	2.0128e-11	1.25536e-07	1.32071e-07	1.12314e-07	1.10616e-07	1.05557e-07	9.97228e-08	8.72738e-08	7.63372e-08	7.28132e-08	7.24707e-08	5.88478e-08	3.93217e-08	3.02365e-08	2.57855e-08	1.59531e-08	5.55396e-09	1.35421e-08	1.38236e-08	1.71482e-08	1.47391e-08	1.71926e-08	1.58799e-08
119	1.55533e-07	9.61269e-08	8.15756e-08	5.48851e-08	2.42328e-08	5.83101e-09	9.56858e-09	9.12362e-11	2.37062e-08	3.09411e-08	2.37924e-08	3.10465e-08	4.98017e-08	5.95082e-08	6.03334e-08	6.72679e-08	8.04114e-08	8.94193e-08	1.03585e-07	1.16e-07	1.2851e-07	1.50061e-07	7.03784e-08	0	0	0	8.20055e-12	8.64029e-08	1.61917e-07	1.30862e-07	1.1564e-07	1.29647e-07	1.05828e-07	9.39966e-08	9.24414e-08	8.23911e-08	6.41853e-08	5.63216e-08	5.92539e-08	4.82111e-08	2.07783e-08	7.1756e-09	6.15271e-09	2.07843e-09	1.74478e-08	1.83204e-08	4.3879e-09	5.57918e-09	1.96828e-08
120	2.05594e-07	1.14003e-07	1.06802e-07	7.46567e-08	4.2442e-08	2.31521e-08	2.03768e-08	5.21692e-09	1.3228e-08	1.77463e-08	1.72673e-08	3.00811e-08	4.48136e-08	4.76296e-08	5.14994e-08	6.18412e-08	7.22528e-08	8.06313e-08	9.22174e-08	1.03537e-07	1.09547e-07	1.24008e-07	1.12356e-07	0	0	0	0	1.93656e-11	1.24964e-07	1.37393e-07	1.25594e-07	1.31247e-07	1.10721e-07	1.00329e-07	9.92831e-08	8.64486e-08	6.56778e-08	6.05114e-08	5.38298e-08	4.10895e-08	2.21831e-08	9.58748e-09	1.17264e-08	3.13354e-09	7.12693e-09	7.39599e-09	2.06648e-08	2.3906e-08	3.59768e-08
121	3.25637e-07	1.74368e-07	1.11136e-07	7.84495e-08	6.7824e-08	4.91621e-08	2.84972e-08	1.96632e-08	2.06456e-08	1.1481e-08	7.04966e-09	1.50588e-08	1.30866e-08	2.28114e-08	4.25341e-08	5.23441e-08	5.37325e-08	6.22759e-08	7.61891e-08	9.04489e-08	1.0271e-07	1.16547e-07	1.41398e-07	6.87119e-08	0	0	0	7.51661e-12	7.93804e-08	1.61371e-07	1.43057e-07	1.18945e-07	1.20893e-07	1.13314e-07	1.04837e-07	9.25002e-08	7.8331e-08	6.10764e-08	3.62154e-08	2.41602e-08	2.81361e-08	2.40626e-08	8.58995e-09	4.62245e-09	1.07499e-08	3.36552e-09	3.97268e-08	5.62602e-08	5.13794e-08
122	2.05704e-07	1.4906e-07	1.08392e-07	7.57128e-08	6.77999e-08	4.96044e-08	3.48635e-08	3.09146e-08	2.75725e-08	1.55681e-08	1.31859e-09	1.70863e-09	2.7498e-09	1.7493e-08	3.16116e-08	3.74357e-08	4.687e-08	6.00262e-08	7.35911e-08	8.52764e-08	9.71529e-08	1.02487e-07	1.18856e-07	1.1166e-07	0	0	0	0	1.94173e-11	1.24491e-07	1.47588e-07	1.28831e-07	1.25154e-07	1.16923e-07	1.0759e-07	9.71747e-08	8.1855e-08	6.32401e-08	4.06278e-08	3.00643e-08	2.54973e-08	2.06695e-08	1.94633e-08	1.55149e-08	9.41206e-09	5.10214e-09	4.4978e-08	5.91656e-08	6.89738e-08
123	5.75945e-08	8.4474e-08	8.23136e-08	7.28571e-08	6.27171e-08	5.53668e-08	5.45577e-08	4.42031e-08	2.32289e-08	1.44908e-08	1.88251e-08	1.09382e-08	9.20775e-09	1.70357e-08	1.98981e-08	2.81258e-08	3.95521e-08	5.09578e-08	5.75619e-08	6.80729e-08	8.27739e-08	9.4078e-08	1.09029e-07	1.2971e-07	6.55216e-08	0	0	0	7.64511e-12	8.09855e-08	1.69009e-07	1.45383e-07	1.29815e-07	1.45608e-07	1.23577e-07	1.04205e-07	8.22942e-08	6.60254e-08	5.40493e-08	3.78183e-08	1.67686e-08	1.39929e-08	3.37937e-08	3.04344e-08	9.58382e-10	1.95884e-08	3.66307e-08	5.84917e-08	8.41926e-08
124	2.98722e-08	2.48339e-08	6.2422e-08	5.52052e-08	5.9216e-08	5.51046e-08	5.48128e-08	4.31855e-08	2.87707e-08	2.26257e-08	2.10056e-08	1.0095e-08	5.03646e-09	1.00474e-08	1.89755e-08	3.10121e-08	3.67003e-08	4.17022e-08	4.42304e-08	5.67153e-08	7.44385e-08	8.51092e-08	9.29811e-08	1.07856e-07	1.04491e-07	0	0	0	0	1.93655e-11	1.25228e-07	1.45595e-07	1.3818e-07	1.46863e-07	1.26443e-07	1.05905e-07	8.60921e-08	7.09021e-08	5.68516e-08	4.0724e-08	3.26607e-08	3.10038e-08	3.06981e-08	2.73281e-08	6.79299e-09	1.44015e-08	2.82082e-08	5.04852e-08	6.4874e-08
125	8.34049e-08	1.97453e-08	1.83051e-08	4.61797e-08	5.24766e-08	5.41561e-08	4.37641e-08	4.07588e-08	4.55808e-08	3.86877e-08	1.9925e-08	1.25829e-08	1.71158e-08	8.71082e-09	1.32879e-08	2.22051e-08	1.97541e-08	2.53922e-08	3.566e-08	4.73639e-08	6.21578e-08	7.66026e-08	8.62585e-08	9.76809e-08	1.20228e-07	6.06257e-08	0	0	0	7.56223e-12	8.03999e-08	1.68202e-07	1.59549e-07	1.34868e-07	1.36567e-07	1.24055e-07	1.06212e-07	8.71053e-08	6.23493e-08	5.13331e-08	5.43351e-08	4.49802e-08	1.78027e-08	6.89509e-09	1.39269e-08	4.40162e-09	1.88699e-08	2.83859e-08	2.46408e-08
126	1.29558e-07	3.50607e-08	8.95668e-09	3.85273e-08	4.20218e-08	4.38638e-08	4.69281e-08	4.50069e-08	4.76946e-08	4.03202e-08	2.69923e-08	2.18549e-08	2.02293e-08	1.02664e-08	4.7619e-09	1.04051e-08	1.64142e-08	2.72754e-08	3.8748e-08	4.89119e-08	5.5902e-08	6.80086e-08	8.07089e-08	8.4463e-08	9.89092e-08	9.67213e-08	0	0	0	0	1.95308e-11	1.25114e-07	1.60773e-07	1.43719e-07	1.38989e-07	1.27913e-07	1.08013e-07	8.91364e-08	7.17825e-08	6.08932e-08	5.46712e-08	4.44525e-08	2.14403e-08	9.91529e-09	5.70645e-09	4.27348e-09	5.27392e-09	1.44825e-08	1.16437e-08
127	7.78566e-08	1.1399e-08	1.82536e-08	3.46746e-08	2.47977e-08	3.19728e-08	5.31411e-08	5.59622e-08	4.37366e-08	3.92948e-08	4.17777e-08	3.37757e-08	1.40235e-08	6.31652e-09	1.20011e-08	3.06718e-09	1.90051e-08	3.07216e-08	3.02354e-08	3.5779e-08	4.70665e-08	5.62257e-08	7.14279e-08	8.12661e-08	9.07451e-08	1.1043e-07	5.63653e-08	0	0	0	7.78579e-12	8.31677e-08	1.78467e-07	1.61313e-07	1.50032e-07	1.40593e-07	1.12495e-07	9.24383e-08	8.53197e-08	7.03868e-08	4.07493e-08	2.75001e-08	3.34385e-08	2.03785e-08	8.25721e-09	1.41321e-08	4.70961e-09	5.104e-09	1.04159e-08
128	5.11277e-08	1.52277e-08	1.78355e-08	3.00197e-08	2.02366e-08	2.78983e-08	5.23014e-08	5.47499e-08	4.67595e-08	4.25744e-08	4.13173e-08	3.24503e-08	1.95867e-08	1.29493e-08	9.41214e-09	1.20537e-09	1.53692e-08	2.34675e-08	2.88418e-08	3.54623e-08	4.23921e-08	5.15031e-08	6.45954e-08	7.37846e-08	7.78571e-08	9.07076e-08	8.91998e-08	0	0	0	0	1.91624e-11	1.23073e-07	1.58048e-07	1.5617e-07	1.371e-07	1.19585e-07	9.98121e-08	9.37189e-08	7.94249e-08	4.87648e-08	3.44943e-08	3.45218e-08	2.05632e-08	1.7149e-09	4.19459e-09	3.70828e-09	2.91464e-09	9.21507e-09
129	5.10529e-08	2.0678e-08	1.52874e-08	3.17767e-08	2.49163e-08	3.11232e-08	4.41846e-08	4.98218e-08	5.14294e-08	4.68733e-08	3.28733e-08	2.76773e-08	3.33744e-08	2.45063e-08	9.61126e-10	8.41165e-09	2.17555e-09	1.0508e-08	3.06841e-08	3.97833e-08	3.89601e-08	4.46375e-08	5.57288e-08	6.63552e-08	7.24738e-08	8.12571e-08	1.0027e-07	5.06485e-08	0	0	0	7.66869e-12	8.24484e-08	1.81262e-07	1.7189e-07	1.44896e-07	1.26403e-07	1.08162e-07	9.15421e-08	7.66893e-08	6.32947e-08	4.58661e-08	2.65869e-08	1.78547e-08	2.17276e-08	1.38419e-08	4.68974e-09	1.18962e-08	8.78365e-09
130	4.74008e-08	1.79701e-08	4.57436e-09	2.19503e-08	3.81068e-08	4.1502e-08	4.31335e-08	4.84684e-08	5.18132e-08	4.6949e-08	4.00781e-08	3.50898e-08	3.37559e-08	2.46241e-08	7.66013e-09	7.32687e-10	2.54566e-09	1.21583e-08	2.53396e-08	3.29757e-08	4.06697e-08	4.78229e-08	5.44906e-08	6.32443e-08	6.88015e-08	7.05738e-08	8.11091e-08	7.90413e-08	0	0	0	0	1.97143e-11	1.2913e-07	1.75425e-07	1.61089e-07	1.40383e-07	1.21809e-07	9.78444e-08	8.17233e-08	6.50928e-08	4.66361e-08	3.29829e-08	2.5153e-08	2.19712e-08	1.35832e-08	1.098e-09	7.4921e-09	1.05096e-08
131	3.75178e-08	2.49981e-08	1.13071e-08	1.0737e-08	4.79615e-08	6.02996e-08	4.86279e-08	4.6459e-08	4.68136e-08	4.78976e-08	5.34039e-08	4.73891e-08	2.91624e-08	2.06222e-08	2.24594e-08	1.24032e-08	1.02374e-08	1.98898e-08	2.21555e-08	2.94981e-08	3.95671e-08	4.83e-08	5.03373e-08	5.55906e-08	6.47666e-08	6.77931e-08	7.28443e-08	8.62973e-08	4.28649e-08	0	0	0	7.74673e-12	8.40608e-08	1.95271e-07	1.68404e-07	1.37678e-07	1.23732e-07	1.03033e-07	7.82781e-08	6.16547e-08	4.96388e-08	4.91786e-08	3.75729e-08	1.34723e-08	3.9382e-09	8.53519e-09	2.10456e-09	1.43373e-08
132	2.85448e-08	1.47936e-08	2.3381e-09	1.84295e-08	3.86126e-08	5.07868e-08	4.47036e-08	4.1882e-08	4.21953e-08	4.31548e-08	3.98022e-08	3.408e-08	2.34007e-08	1.51355e-08	1.94012e-08	9.27655e-09	4.97304e-09	1.44851e-08	2.38426e-08	3.23539e-08	3.67221e-08	4.3502e-08	4.61008e-08	5.20961e-08	6.30422e-08	6.54128e-08	6.47994e-08	6.99041e-08	6.45595e-08	0	0	0	0	2.03692e-11	1.41194e-07	1.67565e-07	1.46759e-07	1.18526e-07	1.087e-07	8.30175e-08	6.74579e-08	5.67632e-08	4.88208e-08	3.61944e-08	1.99376e-08	1.09199e-08	1.16918e-08	5.00481e-09	5.0961e-09
133	2.30025e-08	7.13496e-09	1.96085e-08	2.89428e-08	2.15669e-08	2.36434e-08	3.33733e-08	3.67983e-08	3.7543e-08	3.01968e-08	1.36945e-08	6.74841e-09	1.06382e-08	8.47637e-09	5.74615e-10	1.72138e-09	2.26972e-09	5.72176e-09	2.72236e-08	3.54499e-08	3.15521e-08	3.57843e-08	4.51887e-08	5.33526e-08	6.24979e-08	6.9248e-08	6.58702e-08	6.41217e-08	6.83033e-08	2.59802e-08	0	0	0	7.41299e-12	8.14717e-08	1.68434e-07	1.47014e-07	1.188e-07	1.06922e-07	9.15559e-08	8.00807e-08	6.3553e-08	4.02639e-08	3.03134e-08	3.43118e-08	2.86133e-08	1.55219e-08	1.0114e-08	1.22685e-08
134	1.65936e-08	8.2281e-10	1.06382e-08	2.0587e-08	1.70873e-08	1.93298e-08	2.67625e-08	3.02732e-08	2.78009e-08	2.05324e-08	7.10514e-09	2.25267e-10	7.71993e-10	1.28697e-09	7.18841e-11	2.4607e-09	4.03089e-10	8.45198e-09	2.34147e-08	3.10261e-08	3.64035e-08	4.20387e-08	4.99591e-08	5.77024e-08	5.96506e-08	6.52129e-08	6.85485e-08	6.37664e-08	5.87563e-08	3.35151e-08	0	0	0	0	3.15975e-11	1.51858e-07	1.52647e-07	1.25379e-07	1.05226e-07	9.04107e-08	7.77873e-08	6.09407e-08	4.68347e-08	3.77012e-08	3.49808e-08	2.93428e-08	2.4627e-08	1.98204e-08	2.05775e-08
135	8.39461e-09	4.5184e-09	7.30925e-09	1.44704e-10	1.9625e-08	2.63435e-08	2.32367e-08	2.06794e-08	1.73175e-08	1.25838e-08	9.05683e-09	2.51204e-09	8.33344e-09	8.52593e-09	3.26319e-09	3.01706e-09	9.9406e-09	1.54282e-08	1.42961e-08	2.36453e-08	4.32302e-08	5.31322e-08	5.09777e-08	5.18616e-08	5.52245e-08	5.90497e-08	7.16435e-08	7.14731e-08	6.43957e-08	4.302e-08	0	0	0	0	1.77945e-11	1.2245e-07	1.34279e-07	1.16178e-07	9.85692e-08	8.11961e-08	6.4673e-08	5.6228e-08	6.06751e-08	5.24072e-08	3.15117e-08	2.57267e-08	3.63892e-08	3.51676e-08	2.47614e-08
136	9.48326e-09	5.76166e-09	1.08123e-08	4.24378e-09	7.02617e-09	1.41613e-08	1.32601e-08	1.13218e-08	1.04364e-08	5.87011e-09	8.11356e-09	2.1265e-09	4.69e-09	5.36015e-09	8.11384e-09	8.22074e-09	1.69475e-08	2.21198e-08	2.28323e-08	3.15106e-08	4.24246e-08	5.12456e-08	5.51685e-08	5.60667e-08	5.82358e-08	6.3564e-08	7.33575e-08	7.28993e-08	6.84079e-08	6.36443e-08	0	0	0	0	6.83874e-12	7.71943e-08	1.2554e-07	9.73365e-08	8.67689e-08	6.98812e-08	5.9053e-08	5.14681e-08	5.38999e-08	4.62032e-08	3.34473e-08	2.81217e-08	3.90787e-08	3.75406e-08	2.98298e-08
137	1.67106e-08	1.06243e-08	4.22028e-09	2.09984e-09	5.92201e-09	4.27703e-09	1.67593e-09	3.74344e-09	2.23112e-09	2.03472e-09	9.8561e-10	8.65749e-10	3.35194e-09	4.33253e-09	2.19684e-08	2.9571e-08	2.51076e-08	3.0114e-08	4.31148e-08	4.77474e-08	4.30269e-08	4.95926e-08	6.63495e-08	7.30868e-08	7.18827e-08	7.25568e-08	7.69208e-08	7.32103e-08	6.68333e-08	6.82633e-08	3.57019e-08	0	0	0	0	4.26593e-11	9.35192e-08	7.94024e-08	6.7899e-08	6.11672e-08	5.59335e-08	4.77801e-08	3.65067e-08	3.12557e-08	3.28673e-08	3.30727e-08	3.36323e-08	3.37579e-08	3.60742e-08
138	1.9905e-08	1.45225e-08	1.42432e-08	1.22417e-08	1.54689e-08	1.34894e-08	1.21206e-08	1.04163e-08	7.26017e-09	6.7467e-09	1.49208e-09	2.02369e-09	3.39804e-09	9.91876e-09	2.69444e-08	3.45014e-08	3.90174e-08	4.31656e-08	4.67682e-08	5.15003e-08	5.10158e-08	5.72413e-08	6.65542e-08	7.32379e-08	7.94676e-08	7.96071e-08	8.26251e-08	7.6779e-08	6.93144e-08	6.44013e-08	4.93409e-08	0	0	0	0	3.41515e-11	5.13076e-08	5.8206e-08	5.02171e-08	4.37552e-08	4.36337e-08	3.56735e-08	3.32755e-08	2.79343e-08	3.33725e-08	3.37374e-08	4.0192e-08	4.08818e-08	3.93908e-08
139	2.1553e-08	2.18425e-08	2.92097e-08	2.9292e-08	2.2628e-08	2.18195e-08	2.72387e-08	2.63581e-08	2.27068e-08	1.6834e-08	1.01442e-08	1.02374e-08	1.87149e-08	2.54327e-08	2.89025e-08	3.90895e-08	5.48232e-08	5.88481e-08	4.89508e-08	5.15547e-08	6.62352e-08	7.18082e-08	6.87516e-08	7.36921e-08	8.32124e-08	8.87422e-08	9.05778e-08	9.1479e-08	8.11422e-08	5.86951e-08	3.33627e-08	0	0	0	0	2.94337e-11	3.34389e-08	4.04643e-08	3.04709e-08	2.39591e-08	1.98322e-08	2.0966e-08	2.95571e-08	3.25814e-08	3.0709e-08	3.56524e-08	4.88285e-08	5.01928e-08	4.24159e-08
140	2.93389e-08	3.04364e-08	3.07085e-08	3.05799e-08	2.59844e-08	2.52204e-08	2.66184e-08	2.50757e-08	2.32928e-08	1.80695e-08	1.51792e-08	1.34645e-08	1.71555e-08	2.38381e-08	2.41765e-08	3.27784e-08	4.13688e-08	4.5713e-08	5.05218e-08	5.28676e-08	6.24091e-08	6.7971e-08	7.33309e-08	7.76873e-08	8.232e-08	8.60857e-08	9.52712e-08	9.56999e-08	9.03074e-08	6.58148e-08	3.09132e-08	0	0	0	0	2.63345e-11	1.91368e-08	2.34791e-08	1.5178e-08	8.10513e-09	1.34822e-08	1.43567e-08	3.38638e-08	3.71404e-08	3.50082e-08	4.02769e-08	5.69217e-08	5.85206e-08	5.45137e-08
141	3.57625e-08	3.08027e-08	2.49658e-08	2.19013e-08	2.37344e-08	2.15957e-08	1.85471e-08	1.64421e-08	1.68442e-08	1.7134e-08	2.01283e-08	1.9912e-08	1.78393e-08	1.93907e-08	2.59215e-08	2.77505e-08	2.31286e-08	3.14038e-08	5.26725e-08	6.0919e-08	5.48246e-08	6.245e-08	7.96395e-08	8.71357e-08	8.39281e-08	9.08157e-08	1.05393e-07	1.08711e-07	1.07853e-07	8.17474e-08	3.44751e-08	0	0	0	0	2.46263e-11	1.32854e-08	1.09694e-08	2.74405e-09	2.25553e-09	8.4056e-09	1.98119e-08	3.87657e-08	4.66361e-08	4.1919e-08	4.79157e-08	6.47353e-08	7.07482e-08	7.21436e-08
142	3.78011e-08	3.43974e-08	2.92439e-08	2.62819e-08	2.24913e-08	2.08209e-08	2.0852e-08	1.99563e-08	2.02392e-08	1.97071e-08	2.74572e-08	2.87956e-08	2.6844e-08	2.75948e-08	2.54445e-08	2.81263e-08	2.87781e-08	3.62643e-08	5.32811e-08	6.14437e-08	6.65725e-08	7.35533e-08	8.13574e-08	8.78232e-08	9.83651e-08	1.06495e-07	1.1432e-07	1.14473e-07	1.25584e-07	9.46205e-08	5.11709e-08	0	0	0	0	2.36346e-11	1.10534e-09	1.12009e-08	1.56605e-08	2.17242e-08	2.29766e-09	1.43415e-08	3.3625e-08	4.16141e-08	5.48348e-08	6.12058e-08	7.41413e-08	8.03577e-08	8.21243e-08
143	4.13103e-08	3.82418e-08	3.83886e-08	3.32826e-08	2.704e-08	2.39596e-08	2.79182e-08	2.79537e-08	2.81389e-08	2.96232e-08	3.46626e-08	3.7705e-08	4.23677e-08	3.9714e-08	3.15785e-08	3.34218e-08	4.71811e-08	5.52681e-08	5.63376e-08	6.77273e-08	8.87962e-08	9.60769e-08	8.90586e-08	9.78291e-08	1.18052e-07	1.28727e-07	1.2542e-07	1.33107e-07	1.47305e-07	1.45746e-07	9.23668e-08	0	0	0	0	2.44229e-11	4.37145e-08	5.82796e-08	5.7267e-08	3.21902e-08	9.62987e-09	8.88154e-09	1.7649e-08	3.64667e-08	6.75408e-08	8.34284e-08	8.73226e-08	8.97298e-08	9.08724e-08
144	4.17172e-08	4.05629e-08	4.04356e-08	3.78529e-08	3.69813e-08	3.59957e-08	3.64384e-08	3.73639e-08	3.85538e-08	4.24557e-08	4.41062e-08	4.78512e-08	5.30991e-08	5.36972e-08	5.42816e-08	5.72425e-08	6.59794e-08	7.40319e-08	6.68159e-08	7.66027e-08	8.71822e-08	9.4954e-08	9.38048e-08	1.05495e-07	1.16774e-07	1.23963e-07	1.32924e-07	1.43622e-07	1.64954e-07	1.65738e-07	1.92149e-07	0	0	0	0	3.14805e-11	1.08451e-07	1.06106e-07	6.10463e-08	2.94984e-08	4.30956e-10	2.02316e-08	3.0291e-08	5.1052e-08	7.16473e-08	8.84127e-08	8.60966e-08	8.93584e-08	9.18694e-08
145	4.25273e-08	3.99874e-08	4.12328e-08	3.94624e-08	3.98262e-08	3.88612e-08	4.15208e-08	4.01923e-08	4.01547e-08	3.90078e-08	4.11154e-08	4.06087e-08	3.9993e-08	4.32133e-08	5.29533e-08	5.63427e-08	5.56551e-08	5.62939e-08	5.62898e-08	5.65246e-08	5.59137e-08	5.84769e-08	6.74645e-08	7.24598e-08	7.24875e-08	8.43139e-08	1.02157e-07	1.2067e-07	1.3153e-07	1.85312e-07	2.9572e-07	4.12101e-07	2.0844e-07	1.19312e-07	6.77336e-08	1.80801e-07	2.1119e-07	7.53147e-08	2.7221e-08	1.17047e-08	3.36123e-08	5.4255e-08	7.14537e-08	8.0223e-08	8.02077e-08	8.08243e-08	7.96635e-08	8.02719e-08	7.851e-08
146	4.0898e-08	4.21918e-08	4.45827e-08	4.46538e-08	4.22703e-08	4.34699e-08	4.78307e-08	4.94101e-08	4.5457e-08	4.49012e-08	4.47149e-08	4.6216e-08	4.5347e-08	4.77957e-08	5.7877e-08	6.2179e-08	5.91161e-08	5.88271e-08	4.90057e-08	4.97521e-08	4.40163e-08	4.66803e-08	5.24639e-08	5.57986e-08	6.57781e-08	8.31916e-08	9.49774e-08	1.16183e-07	1.38659e-07	1.82935e-07	1.92092e-07	3.26521e-07	2.92641e-07	2.14357e-07	1.73976e-07	2.13622e-07	9.94376e-08	3.46851e-08	2.24141e-08	1.8287e-08	5.07361e-08	7.40203e-08	8.69583e-08	9.51247e-08	9.38142e-08	9.35628e-08	7.66073e-08	7.66656e-08	8.39093e-08
147	4.275e-08	4.27193e-08	4.74347e-08	4.78658e-08	5.08546e-08	5.10608e-08	5.46941e-08	5.45037e-08	5.61617e-08	5.4157e-08	5.26753e-08	5.23712e-08	5.64424e-08	5.90452e-08	6.26728e-08	6.46122e-08	6.79843e-08	6.27616e-08	4.90728e-08	4.28002e-08	4.49637e-08	4.50841e-08	5.00565e-08	5.60928e-08	6.33923e-08	7.14452e-08	6.96233e-08	7.92188e-08	9.63001e-08	1.20973e-07	1.58554e-07	2.03523e-07	2.60583e-07	2.56487e-07	2.48766e-07	1.92758e-07	7.33195e-08	2.49133e-08	5.93148e-10	3.13948e-08	6.51773e-08	8.74556e-08	9.2003e-08	9.88255e-08	1.12848e-07	1.07617e-07	7.69868e-08	7.39526e-08	8.65666e-08
148	4.80479e-08	5.26002e-08	4.96697e-08	5.58931e-08	5.86388e-08	6.21687e-08	5.62287e-08	5.84146e-08	6.0763e-08	6.26291e-08	5.61006e-08	5.61158e-08	5.77018e-08	6.23472e-08	6.08979e-08	6.24914e-08	6.50366e-08	6.25196e-08	5.94665e-08	5.40055e-08	5.76446e-08	5.82167e-08	6.69696e-08	7.22876e-08	7.00341e-08	6.976e-08	7.07507e-08	7.318e-08	6.72924e-08	8.25337e-08	1.07661e-07	1.38143e-07	1.75438e-07	2.12521e-07	2.4825e-07	1.91047e-07	9.96034e-08	3.70513e-08	9.73132e-09	3.56586e-08	4.78037e-08	6.93748e-08	8.63425e-08	9.07184e-08	9.92692e-08	9.45459e-08	7.43824e-08	7.19892e-08	8.01867e-08
149	4.416e-08	4.29082e-08	4.61148e-08	4.45349e-08	4.73917e-08	4.53354e-08	4.5816e-08	4.38703e-08	4.54547e-08	4.39328e-08	4.43602e-08	4.23822e-08	4.23136e-08	4.17676e-08	4.39149e-08	4.37042e-08	4.25552e-08	4.39317e-08	5.078e-08	5.31451e-08	5.16362e-08	5.26532e-08	5.52717e-08	5.77068e-08	5.58383e-08	6.08199e-08	7.47478e-08	7.98352e-08	6.99091e-08	8.35391e-08	1.27369e-07	1.45661e-07	1.45461e-07	1.54952e-07	1.62771e-07	1.60535e-07	1.54214e-07	1.05468e-07	2.73566e-09	3.96877e-08	1.92604e-08	3.11109e-08	7.05395e-08	8.43073e-08	7.87257e-08	7.75851e-08	7.52134e-08	7.56196e-08	7.38196e-08
150	3.68076e-08	3.99384e-08	4.01774e-08	4.06835e-08	3.32042e-08	3.42582e-08	3.60316e-08	3.73257e-08	3.21735e-08	3.12169e-08	3.23428e-08	3.35924e-08	2.99387e-08	2.94078e-08	2.74461e-08	2.96129e-08	2.96811e-08	3.02235e-08	3.90676e-08	4.23394e-08	4.58415e-08	4.55186e-08	4.66523e-08	4.70324e-08	4.95012e-08	5.48643e-08	6.14636e-08	6.78308e-08	6.99315e-08	8.15671e-08	1.06784e-07	1.2713e-07	1.32674e-07	1.43759e-07	1.50526e-07	1.47893e-07	1.55339e-07	1.04049e-07	2.13623e-08	2.13575e-08	2.76465e-08	3.6036e-08	5.71668e-08	7.39684e-08	7.9784e-08	7.77532e-08	7.54529e-08	7.55682e-08	7.59552e-08
151	3.19215e-08	3.07619e-08	3.44923e-08	3.21201e-08	3.19741e-08	2.93002e-08	3.06656e-08	2.83359e-08	2.71686e-08	2.52091e-08	2.58427e-08	2.51721e-08	2.5343e-08	2.30747e-08	1.87048e-08	1.80758e-08	2.15078e-08	2.43555e-08	2.60636e-08	3.01039e-08	3.49308e-08	3.64345e-08	3.29946e-08	3.3873e-08	4.09536e-08	4.19263e-08	3.11956e-08	3.96682e-08	6.67687e-08	7.75445e-08	8.27394e-08	9.95795e-08	1.31151e-07	1.52695e-07	1.63949e-07	1.52688e-07	1.07437e-07	7.44e-08	5.62524e-08	2.05618e-08	4.81492e-08	7.04959e-08	5.18429e-08	5.94175e-08	8.40445e-08	8.92168e-08	7.54268e-08	7.50733e-08	8.6042e-08
152	2.08619e-08	2.37068e-08	2.22378e-08	2.50871e-08	2.84279e-08	2.85679e-08	2.30095e-08	2.18827e-08	2.24357e-08	2.2734e-08	1.87813e-08	1.83181e-08	1.99598e-08	1.98058e-08	1.62965e-08	1.40921e-08	1.45146e-08	1.8191e-08	1.63886e-08	1.89201e-08	2.14536e-08	2.35961e-08	2.93238e-08	2.75311e-08	2.88314e-08	2.45843e-08	1.31906e-08	1.48402e-08	2.98172e-08	4.87251e-08	6.79047e-08	9.29977e-08	1.18581e-07	1.39761e-07	1.51677e-07	1.41719e-07	1.10719e-07	7.78603e-08	5.1587e-08	1.58928e-08	2.58235e-08	5.05828e-08	4.75417e-08	5.46797e-08	7.25901e-08	7.99748e-08	9.8103e-08	9.65233e-08	1.02831e-07
153	2.04504e-08	2.02776e-08	2.51562e-08	2.43787e-08	2.64692e-08	2.47519e-08	2.47815e-08	2.30828e-08	2.40004e-08	2.11166e-08	1.82768e-08	1.65048e-08	1.68016e-08	1.70357e-08	1.87824e-08	1.82949e-08	1.70639e-08	1.5799e-08	1.4036e-08	1.34406e-08	1.11337e-08	1.6649e-08	3.05465e-08	3.48308e-08	2.92116e-08	3.07096e-08	3.46482e-08	3.57777e-08	2.73839e-08	4.08972e-08	8.48808e-08	1.03054e-07	1.03371e-07	1.11659e-07	1.21125e-07	1.25118e-07	1.33371e-07	1.02037e-07	2.18841e-08	8.80057e-09	4.42886e-09	9.10483e-09	4.62382e-08	6.05928e-08	4.89643e-08	6.83072e-08	1.20151e-07	1.38459e-07	1.30609e-07
154	1.11901e-08	1.57617e-08	2.0574e-08	2.23537e-08	1.76241e-08	1.85216e-08	2.10135e-08	2.25631e-08	1.84006e-08	1.57563e-08	1.36948e-08	1.38495e-08	1.26327e-08	1.13101e-08	1.48836e-08	1.55529e-08	1.40105e-08	1.14609e-08	5.68643e-09	5.55305e-09	7.46931e-09	1.11352e-08	2.28023e-08	2.83423e-08	3.14512e-08	3.23117e-08	3.22164e-08	3.62396e-08	3.46909e-08	4.92244e-08	7.97567e-08	9.76697e-08	1.00062e-07	1.09662e-07	1.16385e-07	1.19051e-07	1.18495e-07	9.02995e-08	3.38314e-08	3.10446e-09	1.12657e-09	1.32079e-08	3.23783e-08	4.74483e-08	6.05325e-08	7.84597e-08	1.32905e-07	1.52067e-07	1.6069e-07
155	1.3591e-09	3.3028e-09	1.17469e-08	1.25584e-08	1.53648e-08	1.46712e-08	1.52977e-08	1.32227e-08	1.13701e-08	8.11573e-09	7.01515e-09	4.5665e-09	2.90033e-09	3.3831e-09	5.39189e-09	6.01351e-09	5.57166e-09	2.59264e-09	3.42943e-09	3.90778e-09	1.70274e-09	6.76649e-09	8.31812e-09	1.60927e-08	2.88189e-08	2.95254e-08	1.62114e-08	2.1556e-08	4.64423e-08	5.86448e-08	6.68519e-08	8.03056e-08	1.04364e-07	1.16907e-07	1.21569e-07	1.1452e-07	8.73451e-08	6.81556e-08	6.06374e-08	3.17638e-08	2.17242e-08	3.87462e-08	1.60321e-08	3.14372e-08	7.97331e-08	1.11987e-07	1.37117e-07	1.623e-07	1.91899e-07
156	1.5199e-08	6.59267e-09	4.2294e-09	2.75967e-09	6.67319e-09	8.17364e-09	8.57435e-10	1.1982e-09	2.46144e-09	3.16086e-09	5.98344e-09	8.36428e-09	8.75795e-09	6.83111e-09	4.90682e-09	6.42198e-09	5.98405e-09	7.68275e-09	7.50201e-09	8.87695e-09	7.06728e-09	3.48536e-09	4.98889e-09	5.44921e-10	8.28702e-09	1.25485e-08	1.40087e-08	2.39279e-08	4.42909e-08	6.17876e-08	6.33122e-08	7.94501e-08	9.51148e-08	1.03044e-07	1.01842e-07	9.73303e-08	8.19409e-08	6.32064e-08	6.34184e-08	3.53565e-08	2.73364e-10	1.78861e-08	2.20919e-08	3.73487e-08	6.66206e-08	9.81364e-08	1.10074e-07	1.34214e-07	1.51602e-07
157	1.13435e-08	9.22208e-09	2.33278e-09	2.04571e-09	8.69878e-10	1.12041e-10	4.92889e-10	7.83775e-10	4.41024e-10	1.47762e-09	7.57877e-10	2.34954e-09	3.45294e-09	3.80876e-09	4.79908e-09	5.0122e-09	6.37771e-09	4.91093e-09	8.40305e-10	1.36412e-09	1.20843e-09	3.29633e-10	1.09594e-09	2.42493e-09	9.28929e-10	5.79324e-09	2.71491e-08	3.5098e-08	3.37859e-08	3.94726e-08	5.27282e-08	5.85711e-08	6.07956e-08	6.29821e-08	6.2945e-08	6.43668e-08	6.89641e-08	6.27181e-08	4.63639e-08	3.73853e-08	4.45903e-08	2.28414e-08	3.21757e-08	5.26221e-08	4.34585e-08	4.98528e-08	6.62175e-08	7.23797e-08	6.63954e-08
158	1.53708e-08	9.76174e-09	9.693e-09	7.06877e-09	1.12084e-08	9.82516e-09	6.22754e-09	4.55838e-09	5.31496e-09	5.76698e-09	2.30439e-09	2.10634e-09	2.25176e-09	3.52981e-09	5.79695e-09	5.62921e-09	3.87848e-09	3.83465e-09	3.96697e-09	5.46014e-09	4.92632e-09	5.16128e-09	6.47921e-10	1.06419e-09	4.22765e-10	7.92087e-09	2.77584e-08	3.69409e-08	3.4725e-08	4.04302e-08	4.14223e-08	4.55322e-08	3.93921e-08	4.74632e-08	4.51148e-08	4.60931e-08	4.97275e-08	4.62437e-08	5.51231e-08	4.776e-08	4.74298e-08	2.75179e-08	2.53712e-08	4.52209e-08	4.39263e-08	5.00852e-08	3.5434e-08	4.16241e-08	3.93987e-08
159	2.50845e-08	2.38908e-08	1.77708e-08	1.75285e-08	1.73525e-08	1.75062e-08	1.31225e-08	1.18947e-08	1.05703e-08	7.9034e-09	3.77346e-09	2.14416e-09	1.63146e-09	2.85112e-09	6.45148e-09	6.56564e-09	4.0804e-09	9.69743e-10	4.03999e-09	7.44604e-09	1.15576e-08	8.76108e-09	4.09381e-09	4.22142e-09	6.88245e-09	1.37993e-08	2.28287e-08	3.10108e-08	4.3901e-08	4.42675e-08	2.92421e-08	2.71474e-08	3.30039e-08	3.33207e-08	3.38741e-08	3.02654e-08	2.62681e-08	3.47661e-08	6.48642e-08	6.42439e-08	3.53673e-08	1.3254e-08	7.94462e-09	3.02301e-08	6.08823e-08	5.98012e-08	1.98612e-08	1.35385e-08	3.15913e-08
160	4.49161e-08	3.80144e-08	3.50371e-08	3.14636e-08	3.70878e-08	3.34964e-08	2.62207e-08	2.19805e-08	1.70217e-08	1.29961e-08	8.67767e-09	8.03289e-09	7.82126e-09	8.83068e-09	1.09146e-08	1.08507e-08	9.46718e-09	5.60337e-09	1.48533e-09	1.76043e-09	5.34746e-09	2.71147e-09	2.93977e-09	3.31311e-09	3.33418e-09	1.35221e-08	1.69555e-08	2.78897e-08	3.72995e-08	3.41958e-08	2.34761e-08	2.5504e-08	3.55568e-08	3.93124e-08	2.94813e-08	3.12329e-08	2.67063e-08	3.24255e-08	4.20775e-08	4.15664e-08	2.43964e-08	4.51571e-09	6.42078e-09	2.69626e-08	4.67886e-08	4.59664e-08	3.27265e-08	2.66797e-08	3.8622e-08
161	4.12248e-08	3.74646e-08	2.80218e-08	2.65322e-08	2.3912e-08	2.35894e-08	2.18068e-08	2.02986e-08	1.9796e-08	1.72535e-08	1.63957e-08	1.56729e-08	1.62522e-08	1.56637e-08	1.28373e-08	1.28455e-08	1.38862e-08	1.29835e-08	1.04717e-08	9.62379e-09	1.1371e-08	7.37792e-09	2.51555e-09	5.4544e-09	3.88076e-09	5.85656e-09	1.39016e-08	1.64366e-08	1.62531e-08	2.00423e-08	2.55785e-08	3.06132e-08	3.61237e-08	3.67349e-08	3.90883e-08	3.60287e-08	4.14175e-08	3.37459e-08	1.30504e-08	5.86057e-09	1.02233e-08	3.67921e-09	1.08564e-08	1.74522e-08	1.15703e-08	2.29794e-08	5.40753e-08	6.53582e-08	5.86908e-08
162	4.72904e-08	3.63778e-08	3.15406e-08	2.55334e-08	2.07817e-08	1.93242e-08	2.52635e-08	2.49802e-08	2.24613e-08	2.097e-08	2.17345e-08	2.19825e-08	2.11229e-08	2.01295e-08	1.58822e-08	1.53453e-08	1.55331e-08	1.43148e-08	1.50843e-08	1.41719e-08	1.27875e-08	7.88321e-09	5.04568e-09	9.30092e-09	7.64456e-09	1.06256e-08	9.32161e-09	1.16381e-08	9.9232e-09	1.80385e-08	2.98518e-08	3.29992e-08	3.04811e-08	3.65612e-08	3.99051e-08	3.95558e-08	2.92449e-08	2.49595e-08	1.07684e-09	5.33729e-09	5.46641e-09	1.20367e-08	3.49121e-09	9.79972e-09	1.0932e-08	2.16009e-08	5.95441e-08	7.02896e-08	7.64691e-08
163	5.71913e-08	5.02532e-08	3.54596e-08	3.23157e-08	2.86543e-08	2.78437e-08	3.16504e-08	3.10134e-08	2.85795e-08	2.733e-08	3.05414e-08	2.99989e-08	2.83739e-08	2.61065e-08	2.21301e-08	1.98032e-08	1.68504e-08	1.68617e-08	2.17148e-08	1.95782e-08	1.20167e-08	6.19977e-09	1.99938e-09	7.88919e-09	1.58091e-08	1.5118e-08	3.90123e-09	4.46843e-09	1.24623e-08	1.84168e-08	2.76815e-08	3.05366e-08	3.46743e-08	3.49495e-08	4.01565e-08	3.3719e-08	2.32446e-08	1.11624e-08	1.27356e-09	1.0778e-08	2.58133e-08	2.40757e-08	7.99265e-10	1.27184e-09	1.92439e-08	3.54261e-08	5.19073e-08	7.02116e-08	9.39938e-08
164	7.18474e-08	6.13489e-08	4.94614e-08	4.12185e-08	4.48587e-08	4.53584e-08	4.43e-08	4.30983e-08	4.22184e-08	4.33824e-08	4.60781e-08	4.4532e-08	4.17615e-08	3.85639e-08	3.39156e-08	3.04161e-08	2.68451e-08	2.73684e-08	3.04649e-08	2.7e-08	2.08464e-08	1.25419e-08	6.98858e-09	1.60725e-09	8.52938e-09	5.32872e-09	1.02825e-09	4.89306e-09	1.62084e-08	2.62938e-08	3.04565e-08	4.13205e-08	4.57637e-08	4.30394e-08	3.76313e-08	3.3974e-08	3.0302e-08	2.20741e-08	1.17297e-08	1.15996e-09	1.05237e-08	1.15588e-08	4.18291e-09	5.65292e-09	1.80973e-08	3.31475e-08	4.23875e-08	5.89177e-08	7.29623e-08
165	8.42737e-08	6.56782e-08	5.88775e-08	5.2786e-08	4.73302e-08	4.2859e-08	4.20297e-08	4.07326e-08	4.07822e-08	3.92424e-08	3.7957e-08	3.74453e-08	3.73258e-08	3.64616e-08	3.47203e-08	3.38304e-08	3.37236e-08	3.1275e-08	2.56587e-08	2.36214e-08	2.30324e-08	2.11371e-08	1.5001e-08	1.28597e-08	1.33554e-08	8.76292e-09	3.80412e-10	6.36122e-09	8.8726e-09	1.28382e-08	2.15408e-08	2.41121e-08	2.89541e-08	2.86366e-08	2.74231e-08	2.67863e-08	3.1202e-08	2.89744e-08	2.5922e-08	2.19878e-08	2.42542e-08	1.55115e-08	8.76127e-09	1.65423e-08	1.3164e-08	1.70071e-08	2.56887e-08	2.94639e-08	2.60753e-08
166	9.95979e-08	8.13387e-08	7.97334e-08	6.40075e-08	5.10667e-08	4.15946e-08	4.13006e-08	4.34048e-08	4.19388e-08	3.89603e-08	3.5701e-08	3.64001e-08	3.67604e-08	3.57465e-08	3.5102e-08	3.52024e-08	3.49039e-08	3.11684e-08	2.40353e-08	2.18888e-08	2.42032e-08	2.12117e-08	2.16065e-08	2.00951e-08	2.02155e-08	1.34644e-08	1.2743e-09	5.14163e-09	5.02827e-09	1.14214e-08	1.41389e-08	1.58065e-08	1.32802e-08	1.87363e-08	2.30688e-08	2.37242e-08	2.3711e-08	2.46243e-08	3.11294e-08	3.01237e-08	2.68608e-08	1.99552e-08	8.21157e-09	1.55762e-08	1.61419e-08	1.93181e-08	1.23281e-08	1.53156e-08	1.14924e-08
167	1.18306e-07	8.13554e-08	7.28547e-08	6.43002e-08	5.61749e-08	5.09483e-08	4.74893e-08	4.46235e-08	4.22035e-08	3.91608e-08	3.558e-08	3.44649e-08	3.37823e-08	3.48048e-08	3.81108e-08	3.70475e-08	3.32116e-08	3.01899e-08	2.36855e-08	2.13371e-08	1.7062e-08	1.86054e-08	2.7338e-08	2.64634e-08	1.80529e-08	1.16679e-08	1.48539e-09	3.90476e-09	1.1617e-08	1.3182e-08	9.41137e-09	9.2022e-09	1.1659e-08	1.42717e-08	2.09859e-08	2.14062e-08	2.06809e-08	2.37234e-08	3.6168e-08	3.64851e-08	2.58978e-08	1.46367e-08	1.15208e-09	1.31465e-08	2.60445e-08	2.52625e-08	6.88609e-09	2.86044e-09	8.86698e-09
168	1.34743e-07	1.02416e-07	8.20847e-08	6.98307e-08	6.6012e-08	6.07669e-08	5.22012e-08	4.49512e-08	3.89832e-08	3.59557e-08	3.10908e-08	2.96895e-08	2.96208e-08	3.33875e-08	3.76685e-08	3.52564e-08	3.08665e-08	2.5944e-08	2.30694e-08	1.81174e-08	1.47654e-08	1.89014e-08	2.68981e-08	2.49213e-08	1.63207e-08	6.52881e-09	2.90864e-09	6.72837e-09	1.18604e-08	9.52972e-09	3.34921e-09	4.38259e-09	9.98217e-09	1.5227e-08	1.78675e-08	2.20205e-08	2.0474e-08	2.10196e-08	2.35209e-08	2.46036e-08	2.02312e-08	1.17711e-08	1.01449e-09	1.04451e-08	1.87194e-08	1.82257e-08	9.88953e-09	6.48012e-09	1.06203e-08
169	1.23655e-07	9.65281e-08	8.08533e-08	7.2136e-08	6.42943e-08	5.89348e-08	5.261e-08	4.96823e-08	4.87305e-08	4.51375e-08	4.07831e-08	3.93108e-08	3.9412e-08	3.8904e-08	3.66831e-08	3.57172e-08	3.44984e-08	3.33267e-08	2.9293e-08	2.84244e-08	2.80057e-08	2.57651e-08	2.01237e-08	1.73146e-08	1.57996e-08	1.34753e-08	3.52884e-09	2.0133e-09	8.36086e-10	2.52311e-10	2.74966e-09	5.51075e-09	7.46598e-09	9.21575e-09	1.43775e-08	1.55952e-08	1.83527e-08	1.64888e-08	7.90768e-09	6.42931e-09	1.05899e-08	7.70686e-09	1.67612e-10	4.05798e-09	9.24118e-10	3.81405e-09	1.29645e-08	1.57366e-08	1.53373e-08
170	1.80687e-07	1.15908e-07	8.51545e-08	7.2132e-08	6.23845e-08	5.58575e-08	5.27149e-08	5.35563e-08	5.20002e-08	4.78744e-08	4.36598e-08	4.34944e-08	4.34083e-08	4.03382e-08	3.51659e-08	3.40711e-08	3.57518e-08	3.31778e-08	3.2381e-08	3.11546e-08	3.19327e-08	2.62872e-08	1.5296e-08	1.17549e-08	1.54505e-08	9.5229e-09	5.74132e-09	1.86867e-09	5.60505e-09	2.14595e-09	5.12998e-09	7.77107e-09	8.68325e-09	9.85082e-09	1.45779e-08	1.49621e-08	1.48494e-08	1.56126e-08	6.83871e-09	4.64569e-09	3.4662e-09	3.16111e-09	4.39078e-09	1.8044e-09	1.3994e-10	1.95623e-09	1.47545e-08	1.68085e-08	1.61161e-08
171	1.17738e-07	9.74543e-08	8.22736e-08	7.33147e-08	6.85743e-08	6.363e-08	6.02974e-08	5.72849e-08	5.4501e-08	5.23118e-08	5.106e-08	4.8192e-08	4.36402e-08	4.13564e-08	3.57833e-08	3.43885e-08	3.20102e-08	3.29149e-08	3.83203e-08	3.69552e-08	3.07213e-08	2.60423e-08	1.66081e-08	1.30445e-08	5.38918e-09	5.41878e-09	7.56152e-09	7.8931e-09	1.89886e-09	5.02375e-10	5.4017e-09	7.29546e-09	9.8983e-09	1.20693e-08	1.28411e-08	1.50189e-08	1.31131e-08	1.16694e-08	9.01791e-09	4.70113e-09	7.7437e-10	1.54715e-09	8.89163e-09	7.7635e-09	1.41643e-09	4.86061e-09	1.25968e-08	1.58542e-08	1.56592e-08
172	5.64232e-08	7.71808e-08	7.84683e-08	7.26456e-08	7.25145e-08	6.94781e-08	6.48569e-08	6.08171e-08	5.86765e-08	5.88706e-08	6.00312e-08	5.4477e-08	4.99585e-08	4.56302e-08	4.29879e-08	3.83738e-08	3.53686e-08	3.79209e-08	4.31258e-08	4.00367e-08	3.23673e-08	2.35822e-08	2.04053e-08	1.05947e-08	3.78114e-09	2.9194e-09	1.00136e-08	8.20978e-09	2.10013e-09	4.07286e-09	4.36866e-09	6.28646e-09	5.94167e-09	2.51929e-09	3.55155e-09	3.09421e-09	5.23381e-09	4.47013e-09	3.55874e-09	3.4263e-09	7.29133e-10	1.8409e-11	1.26247e-09	2.36519e-09	3.91309e-10	4.56465e-09	1.07235e-08	1.31044e-08	1.34944e-08
173	3.31645e-08	5.35894e-08	6.54667e-08	6.52559e-08	6.49364e-08	6.3242e-08	6.04289e-08	5.84859e-08	5.81814e-08	5.72624e-08	5.31411e-08	5.11318e-08	4.88481e-08	4.78759e-08	4.38807e-08	4.33967e-08	4.2822e-08	4.14098e-08	3.82869e-08	3.59421e-08	3.38802e-08	3.17658e-08	2.45456e-08	2.33423e-08	2.04975e-08	1.88366e-08	1.30257e-08	1.13199e-08	9.19783e-09	8.24993e-09	3.63539e-09	3.59064e-09	4.82109e-09	4.65431e-09	7.9537e-09	5.68278e-09	5.10834e-09	3.9521e-09	2.8479e-09	2.59779e-09	1.29221e-09	1.11779e-09	6.50962e-09	9.23587e-09	6.12587e-09	6.9444e-09	8.19541e-09	9.28262e-09	8.97113e-09
174	1.69261e-08	4.40259e-08	5.67559e-08	5.8256e-08	5.70256e-08	5.51677e-08	5.65774e-08	5.6304e-08	5.71955e-08	5.40942e-08	4.98101e-08	4.83154e-08	4.984e-08	4.74501e-08	4.54889e-08	4.47378e-08	4.5583e-08	4.20127e-08	3.49112e-08	3.266e-08	3.46373e-08	3.06158e-08	2.87869e-08	2.66326e-08	2.96395e-08	2.41068e-08	1.51962e-08	1.14017e-08	1.39011e-08	1.15421e-08	1.05882e-08	8.64423e-09	9.29797e-09	9.06999e-09	9.66019e-09	9.66321e-09	7.48309e-09	5.82164e-09	2.51453e-09	3.04958e-09	4.00399e-09	3.28764e-09	7.4477e-09	9.03743e-09	1.07108e-08	1.05047e-08	7.05994e-09	7.31213e-09	8.72858e-09
175	1.7152e-09	2.55956e-08	4.89126e-08	5.33958e-08	5.66583e-08	5.7809e-08	5.67688e-08	5.62525e-08	5.27606e-08	5.18074e-08	4.80367e-08	4.70697e-08	4.47633e-08	4.47086e-08	4.75509e-08	4.65181e-08	4.23501e-08	3.97376e-08	3.35381e-08	3.11847e-08	2.71022e-08	2.74477e-08	3.18217e-08	3.14673e-08	2.6933e-08	2.39421e-08	1.68342e-08	1.45217e-08	1.04739e-08	1.06873e-08	1.39217e-08	1.35776e-08	1.11043e-08	1.05453e-08	1.19335e-08	1.16272e-08	1.05749e-08	8.57754e-09	4.19985e-09	3.76727e-09	6.27117e-09	7.86298e-09	6.0874e-09	8.75954e-09	1.21506e-08	1.22172e-08	6.45994e-09	5.40108e-09	7.21938e-09
176	6.16812e-09	2.36456e-08	3.7484e-08	4.87915e-08	5.59326e-08	5.59254e-08	5.39676e-08	4.90812e-08	4.69017e-08	4.40629e-08	4.35085e-08	4.10362e-08	3.87384e-08	4.03566e-08	4.41737e-08	4.29066e-08	3.88106e-08	3.39045e-08	3.13637e-08	2.60929e-08	2.31994e-08	2.57028e-08	3.18931e-08	3.11261e-08	2.56531e-08	1.98615e-08	1.93214e-08	1.37262e-08	1.10071e-08	1.25177e-08	1.70682e-08	1.68784e-08	1.34011e-08	1.05086e-08	1.11514e-08	8.85493e-09	8.60853e-09	8.70798e-09	8.31804e-09	7.23623e-09	6.83534e-09	6.98548e-09	6.31227e-09	6.85703e-09	8.88697e-09	9.49683e-09	9.22574e-09	8.61808e-09	9.16106e-09
177	1.45365e-08	1.09303e-08	3.34392e-08	4.14501e-08	4.75732e-08	5.0761e-08	5.13118e-08	5.1835e-08	5.02568e-08	5.03193e-08	4.79353e-08	4.71813e-08	4.67808e-08	4.57665e-08	4.36012e-08	4.20719e-08	4.1091e-08	3.98233e-08	3.40346e-08	3.29433e-08	3.22899e-08	3.12199e-08	2.93954e-08	2.75844e-08	2.59707e-08	2.54206e-08	2.28191e-08	2.2698e-08	2.11877e-08	1.99153e-08	1.86957e-08	1.71018e-08	1.60834e-08	1.49132e-08	1.133e-08	1.10248e-08	1.01021e-08	1.05972e-08	1.20634e-08	1.1756e-08	1.01331e-08	9.89812e-09	7.08347e-09	7.15351e-09	5.56379e-09	7.14398e-09	1.13166e-08	1.26557e-08	1.13961e-08
178	2.99893e-08	9.19886e-09	2.0799e-08	3.33994e-08	3.9238e-08	4.39083e-08	4.79927e-08	4.92959e-08	4.96618e-08	4.83866e-08	4.77597e-08	4.59498e-08	4.65983e-08	4.41904e-08	3.9984e-08	3.81391e-08	3.9549e-08	3.6795e-08	3.45907e-08	3.26085e-08	3.3562e-08	3.09526e-08	2.52154e-08	2.35349e-08	2.47438e-08	2.35419e-08	2.48097e-08	2.47005e-08	2.57006e-08	2.23898e-08	1.83607e-08	1.69045e-08	1.83252e-08	1.50759e-08	1.3857e-08	1.22246e-08	1.47697e-08	1.37692e-08	1.40768e-08	1.36232e-08	1.32715e-08	1.27808e-08	6.40293e-09	6.24839e-09	6.17866e-09	7.00602e-09	1.06099e-08	1.1781e-08	1.34156e-08
179	3.7923e-08	6.12306e-10	1.59047e-08	2.44445e-08	4.12278e-08	4.64954e-08	4.66026e-08	4.65475e-08	4.76927e-08	4.78444e-08	4.85184e-08	4.76357e-08	4.39185e-08	4.21058e-08	3.91184e-08	3.76011e-08	3.39519e-08	3.37183e-08	3.60481e-08	3.52194e-08	3.12089e-08	2.86849e-08	2.42209e-08	2.28702e-08	2.17441e-08	2.29961e-08	2.84038e-08	2.86661e-08	2.72639e-08	2.55869e-08	2.19249e-08	2.0445e-08	1.71429e-08	1.72894e-08	1.67946e-08	1.7812e-08	1.6313e-08	1.6925e-08	1.65225e-08	1.7224e-08	1.67542e-08	1.43929e-08	8.78086e-09	6.66693e-09	7.7072e-09	8.80284e-09	9.4028e-09	1.17542e-08	1.48927e-08
180	4.69447e-08	4.84252e-09	3.10014e-09	1.9589e-08	3.63482e-08	4.38341e-08	4.34287e-08	4.43178e-08	4.73514e-08	4.73753e-08	4.90894e-08	4.70923e-08	4.51554e-08	4.16452e-08	4.22081e-08	3.86895e-08	3.57941e-08	3.57053e-08	3.82663e-08	3.72643e-08	3.3539e-08	2.94953e-08	2.78113e-08	2.52816e-08	2.48136e-08	2.917e-08	3.23043e-08	3.34542e-08	3.0189e-08	2.73527e-08	2.57321e-08	2.01432e-08	1.71934e-08	1.61978e-08	1.95424e-08	1.77238e-08	1.51998e-08	1.31826e-08	1.48622e-08	1.48682e-08	1.52716e-08	1.5233e-08	1.49912e-08	1.47445e-08	1.45367e-08	1.5064e-08	1.51554e-08	1.61521e-08	1.77462e-08
181	4.29617e-08	2.4562e-08	2.78237e-09	1.74482e-08	2.54898e-08	3.2023e-08	4.18793e-08	4.44986e-08	4.42471e-08	4.52427e-08	4.60259e-08	4.59968e-08	4.45038e-08	4.39739e-08	4.12341e-08	4.08993e-08	4.05043e-08	3.95368e-08	3.66796e-08	3.50336e-08	3.4481e-08	3.36373e-08	3.03326e-08	2.98933e-08	3.0469e-08	2.95618e-08	2.86618e-08	2.64615e-08	2.5974e-08	2.44752e-08	2.07529e-08	1.9803e-08	1.75879e-08	1.71203e-08	1.46693e-08	1.4244e-08	1.22989e-08	1.22757e-08	1.07e-08	1.13129e-08	1.11053e-08	1.25776e-08	1.72903e-08	1.80651e-08	1.76135e-08	1.77717e-08	1.78116e-08	1.81624e-08	1.69726e-08
182	4.25633e-08	3.2641e-08	2.89203e-09	1.73977e-08	1.08553e-08	2.11493e-08	3.3708e-08	3.74364e-08	3.92444e-08	4.06562e-08	4.21987e-08	4.16787e-08	4.30856e-08	4.17848e-08	4.14524e-08	4.02114e-08	4.17046e-08	3.95481e-08	3.48717e-08	3.28274e-08	3.37275e-08	3.22076e-08	3.25214e-08	3.15158e-08	3.1378e-08	2.99276e-08	2.43545e-08	2.3396e-08	2.24984e-08	2.01183e-08	1.91989e-08	1.85042e-08	2.02248e-08	1.69898e-08	1.3821e-08	1.22319e-08	1.38401e-08	1.27372e-08	1.0897e-08	1.01417e-08	1.16717e-08	1.27627e-08	1.74403e-08	1.83391e-08	1.86332e-08	1.85917e-08	1.71152e-08	1.73464e-08	1.70106e-08
183	4.28041e-08	2.48565e-08	1.62055e-09	1.09493e-08	1.23328e-08	1.51602e-08	2.32944e-08	2.87188e-08	3.4207e-08	3.73989e-08	3.71991e-08	3.79147e-08	3.81735e-08	3.83905e-08	3.95965e-08	3.9356e-08	3.66751e-08	3.5472e-08	3.27674e-08	3.13638e-08	2.85119e-08	2.86438e-08	3.23218e-08	3.22066e-08	2.88702e-08	2.62708e-08	2.21932e-08	1.96512e-08	1.65358e-08	1.5925e-08	1.77063e-08	1.77274e-08	1.61547e-08	1.52185e-08	1.22853e-08	1.20005e-08	1.11988e-08	1.08969e-08	9.72963e-09	9.84413e-09	1.0974e-08	1.29092e-08	1.61118e-08	1.80945e-08	1.96617e-08	1.95669e-08	1.70163e-08	1.63188e-08	1.70749e-08
184	4.08427e-08	2.4176e-08	7.14627e-09	6.06814e-09	6.58122e-09	1.07681e-08	1.67246e-08	2.33549e-08	2.92832e-08	3.20935e-08	3.3177e-08	3.42293e-08	3.39071e-08	3.42598e-08	3.58368e-08	3.58579e-08	3.4219e-08	3.15697e-08	3.19457e-08	2.89315e-08	2.66809e-08	2.73382e-08	3.00862e-08	3.02438e-08	2.747e-08	2.33894e-08	2.04175e-08	1.63835e-08	1.44796e-08	1.5229e-08	1.7394e-08	1.70751e-08	1.45689e-08	1.26579e-08	1.29873e-08	1.10141e-08	1.04211e-08	1.0897e-08	1.26692e-08	1.27084e-08	1.22976e-08	1.28056e-08	1.58061e-08	1.67501e-08	1.77439e-08	1.80124e-08	1.78432e-08	1.72757e-08	1.73877e-08
185	3.783e-08	2.61001e-08	3.00881e-09	6.38253e-09	5.56914e-09	1.08225e-08	2.38767e-08	2.88841e-08	2.80546e-08	3.0106e-08	3.46268e-08	3.59137e-08	3.56908e-08	3.53801e-08	3.57908e-08	3.54985e-08	3.4893e-08	3.49145e-08	3.26807e-08	3.25659e-08	3.23931e-08	3.11594e-08	2.80219e-08	2.64913e-08	2.66243e-08	2.55284e-08	2.04526e-08	1.94401e-08	1.94588e-08	1.87865e-08	1.70663e-08	1.57047e-08	1.48559e-08	1.47255e-08	1.3676e-08	1.37977e-08	1.27228e-08	1.30855e-08	1.5241e-08	1.54004e-08	1.41841e-08	1.46971e-08	1.62352e-08	1.72362e-08	1.62407e-08	1.6746e-08	1.87496e-08	1.90971e-08	1.87853e-08
186	3.68302e-08	2.45212e-08	1.46724e-08	3.22466e-09	1.79471e-09	9.72252e-09	1.87448e-08	2.35545e-08	2.3798e-08	2.64903e-08	3.05971e-08	3.12954e-08	3.15869e-08	3.16449e-08	3.17903e-08	3.10789e-08	3.24313e-08	3.16244e-08	3.19492e-08	3.09218e-08	3.19954e-08	3.00518e-08	2.4903e-08	2.28364e-08	2.35945e-08	2.15182e-08	1.98204e-08	1.78563e-08	1.88194e-08	1.74297e-08	1.37646e-08	1.25582e-08	1.25454e-08	1.23295e-08	1.19012e-08	1.2253e-08	1.29043e-08	1.2432e-08	1.35697e-08	1.39467e-08	1.47885e-08	1.43513e-08	1.54005e-08	1.57669e-08	1.68635e-08	1.68969e-08	1.89874e-08	1.92147e-08	1.93412e-08
187	3.488e-08	3.08194e-08	2.84788e-08	1.91304e-08	1.10225e-09	9.21596e-09	8.45061e-09	1.1422e-08	2.0424e-08	2.38681e-08	2.45886e-08	2.57159e-08	2.7862e-08	2.86863e-08	2.87692e-08	2.89193e-08	2.84851e-08	2.93695e-08	3.1222e-08	3.15529e-08	2.87153e-08	2.7115e-08	2.42449e-08	2.21678e-08	1.78006e-08	1.70773e-08	1.82181e-08	1.79346e-08	1.44642e-08	1.28514e-08	1.06953e-08	9.81498e-09	8.97411e-09	8.76373e-09	9.66159e-09	9.88953e-09	1.09813e-08	1.13836e-08	1.10866e-08	1.19079e-08	1.32786e-08	1.43041e-08	1.33498e-08	1.44246e-08	1.59454e-08	1.7315e-08	1.84147e-08	1.91961e-08	1.93733e-08
188	3.61679e-08	3.04373e-08	2.86978e-08	1.70653e-08	3.45366e-09	5.41312e-09	4.31172e-09	9.7037e-09	1.64904e-08	1.98097e-08	2.15103e-08	2.35547e-08	2.65549e-08	2.71394e-08	2.82437e-08	2.80744e-08	2.75219e-08	2.78805e-08	3.00293e-08	3.00886e-08	2.79389e-08	2.48589e-08	2.46347e-08	2.08163e-08	1.74099e-08	1.57931e-08	1.86549e-08	1.78486e-08	1.51534e-08	1.22036e-08	1.16852e-08	1.05856e-08	1.0416e-08	1.20912e-08	1.23429e-08	1.37292e-08	1.34871e-08	1.37192e-08	1.3147e-08	1.23822e-08	1.28859e-08	1.35508e-08	1.44975e-08	1.43452e-08	1.47051e-08	1.52377e-08	1.6441e-08	1.69188e-08	1.73094e-08
189	3.35838e-08	2.60221e-08	1.34681e-08	7.10417e-09	6.61572e-09	1.48672e-09	1.11382e-08	1.58032e-08	1.52021e-08	1.78751e-08	2.53419e-08	2.82199e-08	2.77756e-08	2.81868e-08	2.82654e-08	2.83567e-08	2.81499e-08	2.80868e-08	2.78307e-08	2.77853e-08	2.73656e-08	2.70345e-08	2.46363e-08	2.42736e-08	2.36174e-08	2.32456e-08	2.17317e-08	2.1323e-08	2.07816e-08	2.04572e-08	1.87031e-08	1.85418e-08	1.90552e-08	1.87345e-08	1.97597e-08	1.88547e-08	1.89065e-08	1.85119e-08	1.78516e-08	1.76412e-08	1.64291e-08	1.67679e-08	1.69528e-08	1.73261e-08	1.62906e-08	1.63809e-08	1.63269e-08	1.66033e-08	1.66423e-08
190	3.12002e-08	2.27782e-08	1.58806e-08	9.40501e-09	9.41303e-09	2.0595e-09	6.34698e-09	1.13477e-08	1.15245e-08	1.58638e-08	2.30446e-08	2.56337e-08	2.64879e-08	2.6829e-08	2.69199e-08	2.63222e-08	2.67233e-08	2.67135e-08	2.55523e-08	2.49523e-08	2.59875e-08	2.50837e-08	2.50992e-08	2.39149e-08	2.5743e-08	2.45819e-08	2.29908e-08	2.16667e-08	2.29665e-08	2.22796e-08	2.2477e-08	2.1716e-08	2.15489e-08	2.14911e-08	2.10217e-08	2.09768e-08	1.97507e-08	1.91516e-08	1.86307e-08	1.87579e-08	1.89378e-08	1.81173e-08	1.73316e-08	1.73267e-08	1.77598e-08	1.74788e-08	1.67399e-08	1.66384e-08	1.67912e-08
191	2.48418e-08	2.39448e-08	2.49595e-08	1.98406e-08	6.35279e-09	1.23264e-09	3.27309e-09	2.13402e-10	9.92132e-09	1.49408e-08	1.74678e-08	2.00698e-08	2.3907e-08	2.48791e-08	2.29078e-08	2.26463e-08	2.25381e-08	2.26429e-08	2.24716e-08	2.22352e-08	2.15982e-08	2.19606e-08	2.33326e-08	2.38134e-08	2.28731e-08	2.29411e-08	2.26232e-08	2.25733e-08	2.15996e-08	2.1928e-08	2.33066e-08	2.33197e-08	2.23179e-08	2.16881e-08	2.21019e-08	2.14433e-08	2.07099e-08	2.00682e-08	1.95807e-08	1.95051e-08	1.95211e-08	1.92029e-08	1.72254e-08	1.72426e-08	1.74715e-08	1.74991e-08	1.66549e-08	1.63721e-08	1.6414e-08
192	2.10177e-08	2.01956e-08	2.17872e-08	1.54877e-08	6.62133e-09	1.83227e-09	3.59834e-09	1.6245e-09	8.93128e-09	1.39794e-08	1.4693e-08	1.78783e-08	2.00141e-08	2.03175e-08	2.03942e-08	2.04651e-08	2.13396e-08	2.11126e-08	2.13555e-08	2.08664e-08	2.0082e-08	2.03308e-08	2.24801e-08	2.31254e-08	2.24203e-08	2.16484e-08	2.39759e-08	2.31217e-08	2.22296e-08	2.24954e-08	2.3918e-08	2.42132e-08	2.34023e-08	2.22422e-08	2.18918e-08	2.07928e-08	2.05198e-08	2.05034e-08	2.01313e-08	1.97429e-08	1.91666e-08	1.85944e-08	1.75867e-08	1.69997e-08	1.71506e-08	1.73711e-08	1.73485e-08	1.72168e-08	1.7054e-08
193	2.37952e-08	2.00538e-08	1.44278e-08	1.14145e-08	1.11976e-08	7.48948e-09	1.85909e-09	5.88484e-09	5.70528e-09	8.06252e-09	1.41234e-08	1.60278e-08	1.54084e-08	1.66277e-08	2.05736e-08	2.21375e-08	2.18438e-08	2.20198e-08	2.13207e-08	2.11932e-08	2.11452e-08	2.11827e-08	2.21831e-08	2.23382e-08	2.16528e-08	2.25334e-08	2.40687e-08	2.4905e-08	2.43203e-08	2.39182e-08	2.39265e-08	2.3523e-08	2.36526e-08	2.32313e-08	2.18199e-08	2.14764e-08	2.16613e-08	2.1364e-08	2.07145e-08	2.01068e-08	1.98448e-08	1.95645e-08	1.80728e-08	1.78966e-08	1.76199e-08	1.77133e-08	1.78797e-08	1.786e-08	1.77986e-08
194	2.35068e-08	1.90044e-08	1.6407e-08	1.3141e-08	1.38998e-08	8.77156e-09	1.90193e-09	2.02955e-09	1.39622e-09	4.94454e-09	8.42538e-09	1.04403e-08	1.04739e-08	1.26721e-08	1.77812e-08	1.91201e-08	1.99117e-08	2.01281e-08	1.91895e-08	1.88399e-08	1.89542e-08	1.93065e-08	1.97111e-08	1.981e-08	2.07972e-08	2.13392e-08	2.37452e-08	2.42398e-08	2.50304e-08	2.45149e-08	2.39794e-08	2.35689e-08	2.39206e-08	2.31373e-08	2.32716e-08	2.26135e-08	2.29868e-08	2.24492e-08	2.15703e-08	2.11053e-08	2.06504e-08	2.03127e-08	1.83718e-08	1.82313e-08	1.80403e-08	1.79571e-08	1.78553e-08	1.78869e-08	1.80176e-08
195	1.95006e-08	1.85592e-08	2.11763e-08	1.93622e-08	1.18019e-08	8.90394e-09	9.51535e-09	7.00013e-09	1.71121e-11	2.37506e-09	1.06758e-09	2.72271e-09	7.96745e-09	1.10707e-08	1.42866e-08	1.62345e-08	1.85487e-08	1.87948e-08	1.68622e-08	1.64771e-08	1.68378e-08	1.7118e-08	1.76251e-08	1.84088e-08	2.0113e-08	2.16381e-08	2.32406e-08	2.44591e-08	2.54812e-08	2.58546e-08	2.57764e-08	2.54549e-08	2.45397e-08	2.48067e-08	2.52767e-08	2.55215e-08	2.42376e-08	2.38086e-08	2.37881e-08	2.33944e-08	2.25013e-08	2.14624e-08	2.03305e-08	1.95124e-08	1.90906e-08	1.88333e-08	1.87251e-08	1.87297e-08	1.87783e-08
196	2.10788e-08	2.01974e-08	2.19416e-08	1.96195e-08	1.43356e-08	1.13847e-08	1.10956e-08	7.5425e-09	2.19057e-09	1.15345e-10	1.30258e-10	2.65658e-09	7.32589e-09	1.10715e-08	1.26975e-08	1.55127e-08	1.68607e-08	1.68518e-08	1.56935e-08	1.58193e-08	1.66783e-08	1.72183e-08	1.74716e-08	1.83663e-08	1.92644e-08	2.09975e-08	2.24082e-08	2.38773e-08	2.44479e-08	2.46647e-08	2.47745e-08	2.37373e-08	2.29734e-08	2.25434e-08	2.32591e-08	2.2679e-08	2.16528e-08	2.07279e-08	2.11574e-08	2.08837e-08	2.066e-08	2.06711e-08	2.07949e-08	2.08751e-08	2.05743e-08	2.04672e-08	2.0338e-08	2.02189e-08	2.0273e-08
197	2.2417e-08	2.05909e-08	1.70806e-08	1.51115e-08	1.53865e-08	1.21909e-08	4.56069e-09	1.15444e-09	1.71062e-09	1.04247e-09	7.43592e-09	1.02895e-08	1.03951e-08	1.14529e-08	1.38319e-08	1.44304e-08	1.45047e-08	1.50227e-08	1.66937e-08	1.74125e-08	1.74902e-08	1.77604e-08	1.821e-08	1.82571e-08	1.81777e-08	1.86021e-08	1.99223e-08	2.03077e-08	2.01038e-08	1.99918e-08	1.955e-08	1.94102e-08	1.91633e-08	1.89187e-08	1.77138e-08	1.747e-08	1.72575e-08	1.71477e-08	1.66442e-08	1.66583e-08	1.68847e-08	1.7213e-08	1.86015e-08	1.87257e-08	1.88342e-08	1.87439e-08	1.86142e-08	1.85733e-08	1.84526e-08
198	2.28477e-08	2.05597e-08	1.73991e-08	1.48645e-08	1.38636e-08	1.01179e-08	5.23476e-09	1.83245e-09	1.01207e-09	2.8254e-09	8.52663e-09	1.10403e-08	1.08859e-08	1.23684e-08	1.21823e-08	1.26697e-08	1.22689e-08	1.35651e-08	1.59581e-08	1.67121e-08	1.69203e-08	1.72588e-08	1.73557e-08	1.73786e-08	1.69759e-08	1.7612e-08	1.73185e-08	1.78323e-08	1.765e-08	1.73912e-08	1.73797e-08	1.72223e-08	1.76149e-08	1.68913e-08	1.58636e-08	1.52854e-08	1.57545e-08	1.55175e-08	1.54759e-08	1.52105e-08	1.56463e-08	1.60883e-08	1.74616e-08	1.77682e-08	1.77897e-08	1.77231e-08	1.76654e-08	1.76881e-08	1.76373e-08
199	1.7882e-08	1.89962e-08	2.04906e-08	1.8155e-08	1.19931e-08	8.84042e-09	9.55489e-09	6.5477e-09	7.77089e-10	4.4044e-09	5.30894e-09	7.16706e-09	1.08884e-08	1.12321e-08	7.84975e-09	7.59912e-09	9.29638e-09	1.06318e-08	1.26334e-08	1.3657e-08	1.48416e-08	1.49801e-08	1.40661e-08	1.40792e-08	1.45073e-08	1.44652e-08	1.36646e-08	1.34959e-08	1.37079e-08	1.38772e-08	1.39414e-08	1.38938e-08	1.34873e-08	1.3323e-08	1.30332e-08	1.28982e-08	1.25214e-08	1.25497e-08	1.27716e-08	1.30415e-08	1.33112e-08	1.38196e-08	1.5111e-08	1.55758e-08	1.59182e-08	1.59904e-08	1.57533e-08	1.56504e-08	1.56687e-08
200	1.8322e-08	2.00019e-08	2.03805e-08	1.7993e-08	1.27877e-08	8.7887e-09	8.817e-09	4.86023e-09	2.0877e-10	3.83833e-09	3.5516e-09	6.00059e-09	8.43075e-09	7.78058e-09	6.67382e-09	6.72526e-09	8.87448e-09	1.05952e-08	1.16186e-08	1.31387e-08	1.3713e-08	1.34538e-08	1.31208e-08	1.32828e-08	1.40065e-08	1.40005e-08	1.29263e-08	1.27531e-08	1.27594e-08	1.29451e-08	1.32689e-08	1.31785e-08	1.27746e-08	1.24921e-08	1.29276e-08	1.25231e-08	1.21616e-08	1.22222e-08	1.28153e-08	1.30944e-08	1.31737e-08	1.35133e-08	1.46431e-08	1.50923e-08	1.54179e-08	1.55594e-08	1.55744e-08	1.54411e-08	1.53668e-08
201	2.12475e-08	2.06767e-08	1.68134e-08	1.48841e-08	1.56804e-08	1.30937e-08	7.36399e-09	4.94088e-09	4.79416e-09	2.97433e-09	1.28597e-09	2.73831e-09	2.14536e-09	3.86319e-09	8.00888e-09	1.01218e-08	9.928e-09	1.04887e-08	1.17507e-08	1.20006e-08	1.20092e-08	1.24597e-08	1.34374e-08	1.40534e-08	1.40836e-08	1.40901e-08	1.3327e-08	1.31587e-08	1.32461e-08	1.33108e-08	1.33422e-08	1.33508e-08	1.31853e-08	1.32284e-08	1.29816e-08	1.30606e-08	1.29037e-08	1.30235e-08	1.36243e-08	1.37336e-08	1.35218e-08	1.38369e-08	1.49857e-08	1.53685e-08	1.51609e-08	1.52903e-08	1.58378e-08	1.59147e-08	1.58399e-08
202	2.45355e-08	2.26519e-08	1.78825e-08	1.53895e-08	1.44388e-08	1.21231e-08	9.41877e-09	7.22323e-09	8.04547e-09	5.23508e-09	3.68154e-09	1.97199e-09	1.88779e-09	8.02599e-10	6.11822e-09	8.08476e-09	8.60432e-09	9.35177e-09	8.95347e-09	9.114e-09	9.00143e-09	9.91845e-09	1.13088e-08	1.17939e-08	1.1932e-08	1.18613e-08	1.07689e-08	1.03908e-08	1.02942e-08	1.04402e-08	1.01798e-08	1.02735e-08	1.05195e-08	1.0405e-08	1.01505e-08	1.01855e-08	1.05419e-08	1.05973e-08	1.09827e-08	1.1144e-08	1.13509e-08	1.16129e-08	1.2763e-08	1.31081e-08	1.33281e-08	1.34268e-08	1.40055e-08	1.41431e-08	1.42351e-08
203	2.50926e-08	2.38447e-08	2.06593e-08	1.71049e-08	1.11998e-08	9.71376e-09	1.19242e-08	1.11821e-08	6.8544e-09	6.14057e-09	8.35332e-09	7.26695e-09	2.4394e-09	4.52848e-10	3.02116e-09	5.1225e-09	8.19848e-09	8.54201e-09	6.17574e-09	5.94777e-09	7.04951e-09	7.91727e-09	8.97669e-09	9.48804e-09	9.71824e-09	9.32607e-09	7.72382e-09	7.13843e-09	6.69522e-09	6.56054e-09	6.51609e-09	6.58308e-09	6.65885e-09	6.70185e-09	6.22563e-09	6.35379e-09	6.72109e-09	6.97507e-09	7.13401e-09	7.49117e-09	8.2968e-09	8.89654e-09	9.2339e-09	9.82252e-09	1.06334e-08	1.1065e-08	1.13811e-08	1.16355e-08	1.18724e-08
204	2.34184e-08	2.08582e-08	1.75037e-08	1.38689e-08	1.10332e-08	9.87548e-09	1.05529e-08	9.02247e-09	5.40342e-09	4.60609e-09	6.37519e-09	4.03398e-09	2.36613e-10	3.53941e-09	4.22146e-09	7.20575e-09	8.97064e-09	8.74395e-09	7.36345e-09	7.2455e-09	8.62397e-09	9.74632e-09	1.04108e-08	1.12012e-08	1.11538e-08	1.01433e-08	9.3281e-09	8.49153e-09	8.36647e-09	8.15493e-09	8.11074e-09	8.15106e-09	8.02444e-09	8.07816e-09	8.51869e-09	8.58362e-09	8.74485e-09	8.9924e-09	8.97354e-09	9.19831e-09	9.64003e-09	1.01422e-08	1.04339e-08	1.08039e-08	1.12206e-08	1.16103e-08	1.17535e-08	1.19714e-08	1.21807e-08
205	1.98714e-08	1.74415e-08	1.35987e-08	1.21504e-08	1.28279e-08	1.14873e-08	6.88947e-09	4.7404e-09	4.87307e-09	3.40178e-09	3.47127e-10	1.99887e-09	2.54663e-09	3.5759e-09	6.15818e-09	6.82907e-09	6.74429e-09	7.35473e-09	9.19519e-09	1.01879e-08	1.01705e-08	1.06738e-08	1.15796e-08	1.18407e-08	1.17951e-08	1.19406e-08	1.16267e-08	1.18369e-08	1.17333e-08	1.18242e-08	1.19177e-08	1.19211e-08	1.16922e-08	1.21523e-08	1.31187e-08	1.35538e-08	1.32894e-08	1.32863e-08	1.339e-08	1.33855e-08	1.32256e-08	1.34044e-08	1.39344e-08	1.41133e-08	1.397e-08	1.40009e-08	1.41415e-08	1.42013e-08	1.41688e-08
206	1.63336e-08	1.46591e-08	1.36022e-08	1.21528e-08	1.25658e-08	1.05565e-08	6.50824e-09	4.24898e-09	3.7008e-09	1.45204e-09	1.9082e-09	3.5388e-09	2.67702e-09	4.19972e-09	4.03781e-09	4.88669e-09	4.26877e-09	5.50323e-09	8.63762e-09	9.50409e-09	9.76821e-09	1.03928e-08	1.02294e-08	1.0392e-08	1.04165e-08	1.09078e-08	1.11528e-08	1.13068e-08	1.1507e-08	1.16397e-08	1.14904e-08	1.15113e-08	1.16122e-08	1.22126e-08	1.28548e-08	1.34709e-08	1.35059e-08	1.34942e-08	1.32624e-08	1.3355e-08	1.32443e-08	1.32674e-08	1.3586e-08	1.3738e-08	1.36645e-08	1.36874e-08	1.3565e-08	1.36038e-08	1.35988e-08
207	1.443e-08	1.41959e-08	1.5181e-08	1.3981e-08	9.98651e-09	8.14333e-09	8.21221e-09	6.18971e-09	1.72493e-09	3.57615e-10	1.06576e-09	1.93389e-09	4.20136e-09	4.07519e-09	1.38865e-09	1.19978e-09	3.12091e-09	4.5502e-09	6.59928e-09	7.86704e-09	9.44468e-09	9.61534e-09	8.37281e-09	8.31291e-09	8.89597e-09	9.2641e-09	9.39958e-09	9.59169e-09	9.98507e-09	9.9199e-09	9.30565e-09	9.47208e-09	1.02345e-08	1.06192e-08	1.07423e-08	1.11031e-08	1.18277e-08	1.19131e-08	1.12098e-08	1.10719e-08	1.13365e-08	1.14398e-08	1.14775e-08	1.16226e-08	1.18704e-08	1.18618e-08	1.15002e-08	1.14719e-08	1.16559e-08
208	1.26211e-08	1.27519e-08	1.41965e-08	1.29475e-08	1.03094e-08	7.85542e-09	6.75159e-09	4.36542e-09	1.31863e-09	1.0932e-09	1.97221e-10	1.11723e-09	2.78067e-09	2.06211e-09	2.82619e-10	2.47371e-10	2.20431e-09	4.0997e-09	5.10676e-09	6.91666e-09	7.83771e-09	7.50467e-09	6.81742e-09	6.93189e-09	7.79643e-09	8.4951e-09	7.86651e-09	8.49672e-09	8.6732e-09	8.36956e-09	8.19899e-09	8.35772e-09	9.03231e-09	9.70961e-09	9.55418e-09	1.02008e-08	1.06677e-08	1.08489e-08	1.06885e-08	1.0398e-08	1.05198e-08	1.06068e-08	1.05718e-08	1.06172e-08	1.07413e-08	1.07272e-08	1.06463e-08	1.06783e-08	1.07934e-08
209	1.24891e-08	1.2215e-08	1.11535e-08	1.07851e-08	1.13664e-08	9.66217e-09	4.75375e-09	2.70498e-09	2.61814e-09	2.59363e-09	2.13037e-09	2.11001e-09	1.92458e-09	1.15135e-09	8.66138e-10	1.94035e-09	2.03188e-09	2.59413e-09	4.20703e-09	4.53511e-09	4.55257e-09	5.03978e-09	6.20048e-09	6.9188e-09	7.19215e-09	7.11921e-09	6.9989e-09	6.74534e-09	6.923e-09	7.35264e-09	8.08168e-09	8.57387e-09	8.52617e-09	8.80083e-09	9.75183e-09	9.96565e-09	9.91992e-09	1.0254e-08	1.09368e-08	1.12238e-08	1.10601e-08	1.09639e-08	1.05417e-08	1.0483e-08	1.04366e-08	1.05228e-08	1.08014e-08	1.08773e-08	1.08602e-08
210	1.12601e-08	1.07088e-08	1.00321e-08	9.2292e-09	9.68486e-09	8.21601e-09	4.22683e-09	1.98687e-09	2.57434e-09	2.52581e-09	3.8774e-09	3.67082e-09	4.02871e-09	2.86835e-09	6.16688e-10	1.59861e-09	1.60276e-09	2.47401e-09	2.53695e-09	2.93688e-09	2.58409e-09	3.61116e-09	5.58379e-09	6.29632e-09	5.98119e-09	6.2394e-09	5.3442e-09	5.2489e-09	4.78731e-09	5.65774e-09	6.64482e-09	7.31014e-09	7.02565e-09	7.60028e-09	7.74048e-09	8.19687e-09	7.9598e-09	8.38394e-09	9.13936e-09	9.56321e-09	9.70887e-09	9.38341e-09	8.70945e-09	8.47762e-09	8.61438e-09	8.68792e-09	9.04548e-09	9.07427e-09	9.14926e-09
211	7.88178e-09	8.36975e-09	9.35639e-09	8.96753e-09	6.64328e-09	5.19565e-09	3.68844e-09	2.57407e-09	6.35624e-10	1.28013e-09	4.81721e-09	5.66896e-09	4.38049e-09	3.19712e-09	7.61178e-10	6.36058e-10	2.40701e-09	2.57751e-09	1.08675e-09	1.06151e-09	2.41525e-09	3.32956e-09	4.80364e-09	5.33897e-09	6.06591e-09	5.58236e-09	4.44607e-09	3.96334e-09	4.51127e-09	4.78252e-09	5.38903e-09	5.8728e-09	6.99755e-09	6.96355e-09	6.44177e-09	6.36191e-09	7.26664e-09	7.65943e-09	8.01145e-09	8.28854e-09	8.47348e-09	8.37047e-09	7.27892e-09	7.07881e-09	6.95309e-09	7.09688e-09	7.44176e-09	7.69616e-09	8.01809e-09
212	6.30113e-09	6.85057e-09	7.81763e-09	7.86459e-09	6.59658e-09	4.73982e-09	3.71534e-09	3.13053e-09	2.24273e-09	3.3236e-09	5.353e-09	6.33651e-09	5.06627e-09	3.33727e-09	2.02272e-09	4.27464e-11	1.42857e-09	1.3756e-09	8.08125e-10	1.03393e-09	2.43874e-09	3.91242e-09	4.45209e-09	5.75399e-09	6.38076e-09	5.82142e-09	5.24152e-09	5.13195e-09	5.96249e-09	6.88192e-09	6.78002e-09	8.04083e-09	8.87502e-09	9.11932e-09	8.28407e-09	8.46213e-09	9.21703e-09	9.93729e-09	9.95769e-09	1.02565e-08	1.03274e-08	1.00297e-08	1.00951e-08	9.59723e-09	9.5673e-09	9.53982e-09	9.81874e-09	1.01049e-08	1.02888e-08
213	8.64126e-09	8.45057e-09	7.72842e-09	7.66102e-09	8.37153e-09	7.62279e-09	4.96733e-09	4.14704e-09	4.81291e-09	4.584e-09	3.4193e-09	2.71483e-09	2.66386e-09	2.19205e-09	8.17056e-10	4.26616e-10	4.38953e-10	5.17085e-10	2.81777e-09	3.85643e-09	3.97036e-09	4.38014e-09	5.54278e-09	5.8088e-09	6.01676e-09	6.57679e-09	8.23373e-09	8.90376e-09	9.17766e-09	9.482e-09	1.04116e-08	1.06228e-08	1.0972e-08	1.11405e-08	1.17554e-08	1.19525e-08	1.21068e-08	1.22354e-08	1.26792e-08	1.27724e-08	1.25357e-08	1.27986e-08	1.31664e-08	1.34683e-08	1.32148e-08	1.32847e-08	1.3387e-08	1.34413e-08	1.34487e-08
214	9.71219e-09	9.33899e-09	8.45016e-09	7.75674e-09	8.04609e-09	7.45986e-09	6.57865e-09	5.09206e-09	4.94043e-09	4.77131e-09	2.43079e-09	1.52683e-09	1.19408e-09	5.99044e-10	1.11188e-09	6.02425e-10	5.8186e-10	7.83528e-10	3.97322e-09	5.01363e-09	5.09982e-09	5.80052e-09	5.58222e-09	5.9779e-09	5.97575e-09	7.09087e-09	9.9017e-09	1.07582e-08	1.07672e-08	1.13591e-08	1.13895e-08	1.17632e-08	1.12812e-08	1.18248e-08	1.26079e-08	1.30262e-08	1.27035e-08	1.29228e-08	1.27854e-08	1.29718e-08	1.31051e-08	1.32349e-08	1.40115e-08	1.41431e-08	1.44891e-08	1.45411e-08	1.43753e-08	1.43674e-08	1.42995e-08
215	9.06718e-09	9.09648e-09	9.38518e-09	8.82119e-09	7.0623e-09	6.81106e-09	8.07246e-09	7.64156e-09	5.34345e-09	4.04273e-09	3.00853e-09	1.94312e-09	4.24207e-10	3.57951e-10	2.31246e-09	2.21012e-09	4.11322e-10	9.65178e-10	2.86706e-09	4.17322e-09	5.87926e-09	5.98059e-09	4.26345e-09	4.32364e-09	5.80638e-09	7.06323e-09	9.21863e-09	1.03529e-08	1.16839e-08	1.1823e-08	1.09404e-08	1.07715e-08	1.12533e-08	1.14704e-08	1.18976e-08	1.20449e-08	1.24381e-08	1.23089e-08	1.16867e-08	1.17028e-08	1.22529e-08	1.2714e-08	1.31202e-08	1.35823e-08	1.40694e-08	1.41806e-08	1.37651e-08	1.36978e-08	1.38359e-08
216	8.64218e-09	8.56544e-09	9.02393e-09	8.61467e-09	7.49507e-09	6.63059e-09	8.06784e-09	7.74144e-09	6.3195e-09	4.04733e-09	3.11786e-09	1.85909e-09	6.90954e-10	6.71127e-10	1.13156e-09	1.00634e-09	3.74595e-10	2.00625e-09	2.7123e-09	4.48717e-09	5.60205e-09	5.30235e-09	4.51399e-09	4.66642e-09	6.08532e-09	7.84205e-09	9.22312e-09	1.09572e-08	1.18924e-08	1.1804e-08	1.10147e-08	1.07739e-08	1.13634e-08	1.18498e-08	1.13384e-08	1.17878e-08	1.2063e-08	1.18929e-08	1.15265e-08	1.1486e-08	1.18717e-08	1.23662e-08	1.29459e-08	1.34434e-08	1.36795e-08	1.37196e-08	1.37139e-08	1.36829e-08	1.38219e-08
217	6.97902e-09	6.83747e-09	6.3153e-09	6.23847e-09	6.47908e-09	6.2887e-09	5.42899e-09	5.34478e-09	5.49735e-09	5.31878e-09	3.98939e-09	3.52454e-09	3.817e-09	2.7879e-09	3.486e-10	7.9546e-10	6.96897e-10	1.19446e-09	2.47155e-09	2.79454e-09	2.65628e-09	3.5094e-09	5.63599e-09	6.63625e-09	6.5232e-09	7.21486e-09	9.53136e-09	1.01036e-08	1.00598e-08	1.04268e-08	1.13484e-08	1.18198e-08	1.19783e-08	1.17237e-08	1.11659e-08	1.08787e-08	1.10605e-08	1.12632e-08	1.17143e-08	1.19426e-08	1.17996e-08	1.21232e-08	1.29707e-08	1.32616e-08	1.31005e-08	1.32925e-08	1.37925e-08	1.40109e-08	1.40258e-08
218	6.13861e-09	5.87639e-09	5.49726e-09	5.02099e-09	5.47296e-09	5.43465e-09	5.21495e-09	4.49676e-09	5.51081e-09	5.64938e-09	5.81338e-09	4.94871e-09	4.67518e-09	3.68261e-09	6.66254e-10	4.69163e-10	7.20712e-10	1.53821e-09	9.3019e-10	1.28327e-09	1.1728e-09	2.3649e-09	5.40228e-09	6.3754e-09	6.50966e-09	7.55676e-09	8.57015e-09	9.39914e-09	9.21582e-09	9.77836e-09	1.14826e-08	1.19886e-08	1.18968e-08	1.16052e-08	1.05874e-08	1.02561e-08	1.00957e-08	1.04097e-08	1.11631e-08	1.13908e-08	1.14231e-08	1.18355e-08	1.21235e-08	1.24544e-08	1.24619e-08	1.2736e-08	1.32967e-08	1.35459e-08	1.35616e-08
219	4.50388e-09	4.65246e-09	4.86006e-09	4.78028e-09	4.11742e-09	4.26426e-09	5.00198e-09	5.53114e-09	5.00787e-09	5.66089e-09	7.21469e-09	7.03854e-09	5.0572e-09	3.60929e-09	1.91485e-09	4.35105e-10	1.55711e-09	1.74171e-09	5.38115e-10	5.95706e-10	1.18287e-09	2.39524e-09	4.04564e-09	5.44888e-09	7.70131e-09	8.31389e-09	7.74727e-09	8.07066e-09	9.58225e-09	1.04477e-08	1.15567e-08	1.19182e-08	1.20474e-08	1.16353e-08	1.02934e-08	9.81816e-09	9.61622e-09	9.7563e-09	1.03237e-08	1.07896e-08	1.15289e-08	1.17023e-08	1.13905e-08	1.15735e-08	1.23219e-08	1.26921e-08	1.29597e-08	1.31077e-08	1.32352e-08
220	4.3068e-09	4.38628e-09	4.69073e-09	4.74329e-09	4.25403e-09	4.00769e-09	5.31888e-09	6.22146e-09	6.05425e-09	6.12076e-09	6.16356e-09	6.09287e-09	4.71786e-09	2.55275e-09	1.40065e-09	6.54002e-10	2.24617e-09	2.11265e-09	9.75146e-10	9.13223e-10	2.25667e-09	3.71393e-09	4.38522e-09	6.3382e-09	7.8597e-09	8.44628e-09	7.84362e-09	8.30126e-09	9.50708e-09	1.07359e-08	1.13009e-08	1.17778e-08	1.18507e-08	1.10159e-08	1.08276e-08	9.98622e-09	9.99811e-09	1.01338e-08	1.0479e-08	1.11619e-08	1.16145e-08	1.18141e-08	1.13213e-08	1.16444e-08	1.21719e-08	1.26625e-08	1.26232e-08	1.27692e-08	1.27729e-08
221	5.70274e-09	5.68248e-09	5.44492e-09	5.43004e-09	5.5538e-09	5.63486e-09	5.42915e-09	5.83002e-09	6.47429e-09	5.85874e-09	3.51017e-09	2.63784e-09	3.04081e-09	2.67837e-09	1.3782e-09	8.39336e-10	8.59113e-10	1.24109e-10	2.23391e-09	3.16277e-09	3.09038e-09	3.45267e-09	4.70555e-09	5.03907e-09	4.99212e-09	5.62697e-09	7.98545e-09	8.6872e-09	8.6244e-09	8.80554e-09	9.50927e-09	9.61493e-09	9.34568e-09	9.75297e-09	1.0784e-08	1.1286e-08	1.10615e-08	1.12107e-08	1.15643e-08	1.16745e-08	1.17761e-08	1.18367e-08	1.18714e-08	1.1933e-08	1.20194e-08	1.20992e-08	1.23565e-08	1.23952e-08	1.22887e-08
222	6.92453e-09	6.85535e-09	6.57215e-09	6.26206e-09	6.46961e-09	6.70169e-09	6.90022e-09	6.50889e-09	6.51914e-09	5.97467e-09	3.45216e-09	2.02634e-09	2.02219e-09	1.68824e-09	2.44982e-09	1.93821e-09	1.88897e-09	8.11649e-10	2.19733e-09	3.01384e-09	2.9809e-09	3.59541e-09	3.25752e-09	3.69519e-09	3.26521e-09	4.25373e-09	7.22102e-09	8.13027e-09	7.95264e-09	8.23806e-09	7.90028e-09	8.14823e-09	8.45792e-09	8.86498e-09	1.11407e-08	1.15549e-08	1.20493e-08	1.22398e-08	1.20456e-08	1.21362e-08	1.18631e-08	1.2124e-08	1.18861e-08	1.20243e-08	1.17073e-08	1.18559e-08	1.18115e-08	1.1923e-08	1.19798e-08
223	6.52946e-09	6.69046e-09	6.85129e-09	6.90893e-09	6.59767e-09	6.86245e-09	7.78654e-09	7.56952e-09	5.99232e-09	5.06221e-09	4.09842e-09	2.86165e-09	1.02858e-09	1.04769e-09	3.38191e-09	3.60979e-09	2.03521e-09	7.61053e-10	1.11301e-09	2.3125e-09	3.85573e-09	3.8605e-09	1.84289e-09	1.69006e-09	3.16466e-09	4.21903e-09	6.2655e-09	7.29366e-09	8.67333e-09	8.64993e-09	7.03063e-09	7.05207e-09	8.22172e-09	9.33295e-09	1.11251e-08	1.22396e-08	1.33099e-08	1.35097e-08	1.28042e-08	1.2639e-08	1.27281e-08	1.258e-08	1.21756e-08	1.19665e-08	1.19889e-08	1.18466e-08	1.15386e-08	1.16001e-08	1.19871e-08
224	6.73669e-09	6.86925e-09	7.37986e-09	7.66063e-09	7.47388e-09	7.36068e-09	8.81484e-09	8.63868e-09	7.72723e-09	6.02952e-09	4.76307e-09	3.36894e-09	2.05507e-09	1.94882e-09	2.3563e-09	2.7366e-09	1.74056e-09	3.51323e-10	3.59101e-10	1.86609e-09	2.96185e-09	2.82035e-09	1.67095e-09	1.47742e-09	2.68885e-09	4.07388e-09	5.24865e-09	6.66147e-09	7.7032e-09	7.60835e-09	6.88858e-09	6.85318e-09	7.77342e-09	9.13486e-09	1.11071e-08	1.24571e-08	1.31512e-08	1.32322e-08	1.29494e-08	1.28227e-08	1.30383e-08	1.29865e-08	1.17049e-08	1.16331e-08	1.16172e-08	1.13883e-08	1.11159e-08	1.12032e-08	1.15732e-08
225	6.72997e-09	6.96399e-09	7.13554e-09	7.34444e-09	7.33709e-09	7.89691e-09	8.78425e-09	9.30745e-09	9.46945e-09	8.50984e-09	5.93169e-09	5.04425e-09	5.68798e-09	4.49957e-09	1.65364e-09	5.01625e-10	8.20242e-10	7.87551e-10	7.93968e-11	8.9279e-11	1.25872e-11	5.79955e-10	2.41731e-09	3.09248e-09	2.98665e-09	3.33996e-09	4.60273e-09	4.94303e-09	4.78822e-09	5.43742e-09	7.48364e-09	8.16301e-09	7.79112e-09	8.58073e-09	1.09616e-08	1.17015e-08	1.14224e-08	1.17335e-08	1.2551e-08	1.29123e-08	1.31233e-08	1.2628e-08	1.11731e-08	1.06289e-08	1.08946e-08	1.09603e-08	1.09702e-08	1.10653e-08	1.10201e-08
226	6.6109e-09	6.81552e-09	6.79432e-09	6.61241e-09	7.11149e-09	7.93876e-09	9.10025e-09	9.34824e-09	9.67921e-09	8.6964e-09	7.50399e-09	6.48158e-09	6.09018e-09	4.93602e-09	1.70173e-09	3.64373e-10	2.89017e-10	1.90722e-10	1.09749e-09	7.54834e-10	9.27826e-10	2.66344e-10	2.53189e-09	3.29614e-09	3.36106e-09	3.82316e-09	3.81209e-09	4.24815e-09	4.31162e-09	5.15015e-09	7.93356e-09	8.6905e-09	8.93689e-09	9.95747e-09	1.1219e-08	1.21285e-08	1.21801e-08	1.26592e-08	1.38721e-08	1.42581e-08	1.40626e-08	1.3603e-08	1.18586e-08	1.12834e-08	1.0972e-08	1.1172e-08	1.14137e-08	1.14718e-08	1.1465e-08
227	6.32808e-09	6.59459e-09	6.72562e-09	7.20929e-09	7.75357e-09	8.63082e-09	9.85508e-09	1.00424e-08	9.29871e-09	8.98976e-09	9.16815e-09	8.07289e-09	5.31676e-09	3.65952e-09	2.4729e-09	1.25383e-09	5.34366e-10	4.32901e-10	1.94038e-09	2.36936e-09	1.1634e-09	1.71318e-10	1.8123e-09	2.96523e-09	4.36759e-09	4.55318e-09	2.87053e-09	3.10349e-09	4.69598e-09	5.85195e-09	7.55833e-09	8.97224e-09	1.13544e-08	1.21911e-08	1.19199e-08	1.25524e-08	1.41919e-08	1.50654e-08	1.59104e-08	1.60211e-08	1.57706e-08	1.5031e-08	1.35432e-08	1.26763e-08	1.195e-08	1.17845e-08	1.21513e-08	1.24162e-08	1.28439e-08
228	5.76754e-09	6.04361e-09	6.34997e-09	7.1999e-09	7.56044e-09	7.99202e-09	8.13965e-09	8.16845e-09	7.24783e-09	6.88846e-09	6.61885e-09	5.63237e-09	4.30841e-09	2.56854e-09	2.55038e-09	1.28132e-09	1.90558e-10	1.63976e-10	1.40519e-09	2.03624e-09	1.1802e-09	1.08009e-10	1.15146e-09	2.50367e-09	3.41088e-09	3.44454e-09	2.54159e-09	2.63535e-09	3.84004e-09	5.2618e-09	6.12422e-09	8.05107e-09	9.73762e-09	1.08563e-08	1.02047e-08	1.1229e-08	1.24981e-08	1.37434e-08	1.41598e-08	1.4491e-08	1.44501e-08	1.34964e-08	1.28427e-08	1.1909e-08	1.17016e-08	1.16178e-08	1.19251e-08	1.24254e-08	1.27321e-08
229	3.89973e-09	4.09848e-09	4.2085e-09	4.40767e-09	4.63193e-09	4.85752e-09	4.95331e-09	4.82701e-09	4.95176e-09	3.89183e-09	1.77781e-09	9.74418e-10	1.28194e-09	1.04523e-09	2.22244e-11	2.63498e-10	6.01018e-11	2.71905e-10	1.377e-09	1.81359e-09	1.64465e-09	1.83491e-09	2.74474e-09	2.93405e-09	2.72845e-09	3.35427e-09	4.97488e-09	5.68439e-09	5.55092e-09	5.8403e-09	6.91866e-09	7.19417e-09	7.30856e-09	7.72233e-09	9.07916e-09	9.50829e-09	9.61473e-09	9.78998e-09	1.03602e-08	1.04867e-08	1.05016e-08	1.05562e-08	1.03848e-08	1.04928e-08	1.05275e-08	1.06572e-08	1.08645e-08	1.0953e-08	1.10407e-08
230	2.5269e-09	2.69473e-09	2.57735e-09	2.33471e-09	2.23267e-09	2.75301e-09	2.71348e-09	2.65354e-09	2.15772e-09	1.1691e-09	3.48567e-10	1.19863e-09	5.90334e-10	1.02214e-09	4.01215e-10	1.002e-09	5.88656e-10	8.81368e-10	2.73088e-09	3.41769e-09	3.45151e-09	3.69559e-09	3.18606e-09	3.57253e-09	3.47986e-09	4.15331e-09	6.41436e-09	7.16529e-09	7.12163e-09	7.54281e-09	7.37426e-09	7.71343e-09	7.10286e-09	7.78606e-09	8.822e-09	9.38272e-09	8.92526e-09	9.20733e-09	9.16541e-09	9.35184e-09	9.5545e-09	9.67615e-09	1.04495e-08	1.04691e-08	1.08428e-08	1.10151e-08	1.09653e-08	1.09865e-08	1.08955e-08
231	1.08845e-09	1.29571e-09	1.49379e-09	1.55386e-09	1.42294e-09	1.45406e-09	1.70357e-09	1.25389e-09	1.11773e-10	6.27768e-10	9.03134e-10	1.45402e-09	2.6885e-09	2.46735e-09	5.36181e-10	1.54718e-10	1.19138e-09	1.80119e-09	2.78632e-09	3.58221e-09	4.64134e-09	4.57046e-09	2.88578e-09	2.81137e-09	4.07095e-09	4.96207e-09	6.40127e-09	7.35222e-09	8.60956e-09	8.66606e-09	7.2582e-09	7.03797e-09	7.69143e-09	7.90839e-09	8.30711e-09	8.4799e-09	9.03218e-09	8.97022e-09	8.33921e-09	8.33056e-09	8.71903e-09	9.21832e-09	9.97931e-09	1.04352e-08	1.07559e-08	1.08341e-08	1.05882e-08	1.05855e-08	1.08015e-08
232	1.23688e-10	5.90463e-11	4.1115e-10	7.64516e-10	7.78343e-10	3.44034e-10	3.87691e-11	3.90133e-10	9.78909e-10	1.75312e-09	1.40466e-09	2.07304e-09	2.99023e-09	2.84084e-09	1.8364e-09	1.24193e-09	1.79431e-09	2.76392e-09	3.02979e-09	4.02149e-09	4.83947e-09	4.85258e-09	4.07723e-09	3.87357e-09	4.68364e-09	5.82838e-09	6.82451e-09	8.0253e-09	8.92703e-09	8.9247e-09	7.9434e-09	7.69232e-09	8.31989e-09	8.69033e-09	8.12008e-09	8.51631e-09	8.95667e-09	8.78758e-09	8.29554e-09	8.31875e-09	8.69548e-09	9.3269e-09	1.01613e-08	1.07614e-08	1.09071e-08	1.08626e-08	1.07971e-08	1.0833e-08	1.11231e-08
233	4.35783e-10	2.63379e-10	2.13379e-10	5.22083e-11	2.40556e-10	1.47853e-10	4.31747e-10	6.50484e-10	5.81065e-10	6.43208e-10	1.10042e-09	1.23614e-09	1.07878e-09	1.5898e-09	2.82625e-09	3.28262e-09	3.11358e-09	3.05856e-09	3.26806e-09	3.2791e-09	3.17256e-09	3.7761e-09	5.2143e-09	5.77143e-09	5.53477e-09	5.89828e-09	7.19276e-09	7.58917e-09	7.45912e-09	7.79676e-09	8.59753e-09	8.97544e-09	9.101e-09	8.83648e-09	8.13766e-09	7.85155e-09	8.00288e-09	8.18168e-09	8.56584e-09	8.78725e-09	8.71029e-09	9.08323e-09	1.01584e-08	1.04665e-08	1.03613e-08	1.05184e-08	1.09233e-08	1.1141e-08	1.11852e-08
234	9.57497e-10	8.50692e-10	8.45929e-10	1.08693e-09	9.84988e-10	8.07474e-10	1.13441e-09	1.55836e-09	1.2661e-09	1.29275e-09	8.275e-10	1.10655e-09	9.69556e-10	1.4218e-09	3.15404e-09	3.82856e-09	3.70447e-09	3.70175e-09	2.68274e-09	2.83592e-09	2.72302e-09	3.31602e-09	5.22979e-09	5.91171e-09	5.93127e-09	6.4608e-09	6.49868e-09	7.07759e-09	6.97087e-09	7.35971e-09	8.70579e-09	9.09461e-09	8.97727e-09	8.71825e-09	7.45035e-09	7.13109e-09	6.91903e-09	7.19646e-09	7.91329e-09	8.10417e-09	8.17546e-09	8.69035e-09	9.33314e-09	9.72653e-09	9.74432e-09	9.9896e-09	1.054e-08	1.07525e-08	1.07268e-08
235	2.10622e-09	1.83395e-09	1.49539e-09	1.44162e-09	1.72439e-09	1.84292e-09	1.92721e-09	1.9957e-09	2.34272e-09	1.96321e-09	7.8289e-10	5.41876e-10	1.33106e-09	1.92453e-09	2.83049e-09	3.49776e-09	4.26315e-09	4.00117e-09	2.30012e-09	1.96076e-09	2.78353e-09	3.41025e-09	4.45903e-09	5.38402e-09	6.76758e-09	6.96798e-09	5.87849e-09	5.89198e-09	6.87826e-09	7.52741e-09	8.4627e-09	8.74389e-09	8.6809e-09	8.15392e-09	6.56462e-09	5.95348e-09	5.66635e-09	5.74823e-09	6.27775e-09	6.74268e-09	7.53534e-09	7.88449e-09	8.08832e-09	8.41503e-09	9.20808e-09	9.57703e-09	9.80444e-09	9.90263e-09	9.97003e-09
236	2.91199e-09	2.68703e-09	2.17494e-09	1.88083e-09	1.96569e-09	2.50485e-09	2.5323e-09	2.43364e-09	2.59893e-09	2.34713e-09	1.42112e-09	9.95567e-10	1.32651e-09	2.15814e-09	2.61028e-09	3.46915e-09	4.19387e-09	4.11532e-09	3.127e-09	2.66411e-09	3.14919e-09	3.95626e-09	4.43151e-09	5.64899e-09	6.67096e-09	7.09367e-09	6.21211e-09	6.31283e-09	6.98166e-09	7.84001e-09	8.38726e-09	8.74229e-09	8.73505e-09	7.93418e-09	8.0787e-09	7.25299e-09	7.19186e-09	7.30281e-09	7.66393e-09	8.35036e-09	8.89819e-09	9.3007e-09	8.50191e-09	8.9943e-09	9.56294e-09	1.00683e-08	1.00686e-08	1.01813e-08	1.01604e-08
237	3.81525e-09	3.58597e-09	3.42008e-09	3.22727e-09	3.04652e-09	3.00181e-09	3.2278e-09	3.19052e-09	3.03761e-09	2.98886e-09	3.18061e-09	3.14538e-09	3.04104e-09	3.10628e-09	3.63807e-09	3.82998e-09	3.78165e-09	4.0583e-09	4.55137e-09	4.74687e-09	4.66728e-09	4.7964e-09	5.46854e-09	5.66727e-09	5.65572e-09	5.97279e-09	6.84212e-09	7.14032e-09	7.11736e-09	7.22586e-09	7.68151e-09	7.7904e-09	7.44833e-09	8.19449e-09	9.61872e-09	1.04099e-08	1.01071e-08	1.02275e-08	1.05405e-08	1.0649e-08	1.08964e-08	1.0584e-08	1.01305e-08	9.82427e-09	1.00475e-08	1.01148e-08	1.03582e-08	1.03926e-08	1.0347e-08
238	4.23615e-09	4.06418e-09	4.00306e-09	4.15837e-09	3.87596e-09	3.57497e-09	3.42231e-09	3.68948e-09	3.58715e-09	3.41105e-09	3.95658e-09	4.18082e-09	3.94181e-09	4.01592e-09	3.66206e-09	3.96935e-09	3.86131e-09	4.01332e-09	4.99914e-09	5.29206e-09	5.18105e-09	5.39376e-09	5.13741e-09	5.43982e-09	5.09186e-09	5.47316e-09	6.41205e-09	6.8413e-09	6.63806e-09	6.7965e-09	6.35201e-09	6.52557e-09	7.08218e-09	7.80652e-09	9.89379e-09	1.06074e-08	1.12751e-08	1.14285e-08	1.1272e-08	1.13624e-08	1.08442e-08	1.06534e-08	1.01764e-08	9.93804e-09	9.41138e-09	9.52943e-09	9.68188e-09	9.78324e-09	9.78665e-09
239	4.98357e-09	4.70641e-09	4.44064e-09	4.22906e-09	4.16122e-09	3.94934e-09	3.66476e-09	3.56917e-09	3.79297e-09	3.92072e-09	4.23953e-09	4.42606e-09	4.73521e-09	4.56639e-09	3.80954e-09	3.61882e-09	4.04143e-09	4.32236e-09	4.83343e-09	5.21548e-09	5.72859e-09	5.63609e-09	4.74498e-09	4.55997e-09	5.07004e-09	5.29458e-09	5.70264e-09	5.9634e-09	6.52904e-09	6.32059e-09	5.08597e-09	5.29591e-09	6.62259e-09	7.81001e-09	8.94681e-09	1.01434e-08	1.1396e-08	1.18369e-08	1.12778e-08	1.08362e-08	1.04714e-08	1.00224e-08	9.90492e-09	9.42066e-09	8.9804e-09	8.74445e-09	8.85132e-09	8.94626e-09	9.05274e-09
240	5.38178e-09	5.14887e-09	4.65459e-09	4.20884e-09	4.10142e-09	4.23391e-09	3.93002e-09	3.68874e-09	3.76923e-09	4.26718e-09	4.44292e-09	4.67901e-09	5.04767e-09	5.10184e-09	4.47123e-09	4.08817e-09	4.14264e-09	4.52724e-09	4.67087e-09	5.17776e-09	5.65427e-09	5.66012e-09	4.97613e-09	4.70214e-09	5.01272e-09	5.384e-09	4.94376e-09	5.35734e-09	5.83353e-09	5.62832e-09	5.49733e-09	5.67253e-09	6.42726e-09	7.71982e-09	9.38636e-09	1.06988e-08	1.13802e-08	1.17834e-08	1.15925e-08	1.11239e-08	1.10856e-08	1.07532e-08	9.56465e-09	9.17056e-09	9.00793e-09	8.74568e-09	8.2827e-09	8.37631e-09	8.47458e-09
241	7.03427e-09	6.72726e-09	6.41262e-09	6.16165e-09	6.0461e-09	5.84736e-09	5.67423e-09	5.49175e-09	5.45317e-09	5.29428e-09	5.26014e-09	5.1854e-09	5.17859e-09	5.24764e-09	5.47999e-09	5.46654e-09	5.39026e-09	5.28038e-09	5.41397e-09	5.41492e-09	5.38863e-09	5.53948e-09	5.8403e-09	5.94686e-09	6.03367e-09	5.71323e-09	5.14307e-09	4.84914e-09	4.78129e-09	5.41387e-09	6.85671e-09	7.48751e-09	6.93363e-09	7.96533e-09	1.06711e-08	1.16907e-08	1.12737e-08	1.15051e-08	1.21311e-08	1.23859e-08	1.26607e-08	1.17342e-08	9.61595e-09	8.71838e-09	9.19567e-09	8.92523e-09	8.32418e-09	8.0662e-09	8.13658e-09
242	7.6372e-09	7.38271e-09	7.22754e-09	7.28177e-09	7.05233e-09	6.60324e-09	6.43586e-09	6.50627e-09	6.25474e-09	5.90161e-09	5.6373e-09	5.71246e-09	5.57991e-09	5.44634e-09	5.93781e-09	6.10573e-09	5.91789e-09	5.87344e-09	5.51789e-09	5.65805e-09	5.48992e-09	5.56544e-09	6.22498e-09	6.41896e-09	6.14999e-09	5.85563e-09	4.73559e-09	4.47338e-09	4.47041e-09	5.14521e-09	6.62668e-09	7.30166e-09	7.63087e-09	8.79378e-09	1.00992e-08	1.12429e-08	1.12942e-08	1.15488e-08	1.23761e-08	1.27223e-08	1.25397e-08	1.15286e-08	9.75292e-09	8.8464e-09	8.42547e-09	8.17381e-09	7.94554e-09	7.66513e-09	7.53915e-09
243	9.08886e-09	8.8044e-09	8.58304e-09	8.28554e-09	7.94051e-09	7.69868e-09	7.66605e-09	7.43321e-09	7.13267e-09	6.84496e-09	6.61454e-09	6.38169e-09	6.30019e-09	6.27507e-09	6.60379e-09	6.72405e-09	6.86599e-09	6.72154e-09	6.22977e-09	6.00889e-09	6.1359e-09	6.29924e-09	6.83686e-09	6.88045e-09	6.63857e-09	6.0588e-09	4.79028e-09	4.47731e-09	4.96617e-09	5.37877e-09	5.69889e-09	6.86912e-09	9.11436e-09	1.00247e-08	9.74113e-09	1.03361e-08	1.20063e-08	1.27974e-08	1.32216e-08	1.29943e-08	1.22009e-08	1.13708e-08	1.02824e-08	9.17117e-09	7.6409e-09	7.02098e-09	7.5283e-09	7.52267e-09	7.41796e-09
244	9.78968e-09	9.57122e-09	9.1478e-09	8.59627e-09	8.27156e-09	8.28137e-09	8.24231e-09	7.76366e-09	7.45765e-09	7.34697e-09	7.09004e-09	6.58355e-09	6.31541e-09	6.44576e-09	6.70341e-09	6.89748e-09	7.21544e-09	7.3288e-09	7.12081e-09	6.82285e-09	6.78424e-09	7.08181e-09	7.44332e-09	7.55048e-09	7.57611e-09	6.93045e-09	6.36559e-09	5.90614e-09	6.18226e-09	6.6515e-09	6.58856e-09	7.96463e-09	9.33322e-09	1.03622e-08	1.01348e-08	1.08038e-08	1.17732e-08	1.27457e-08	1.27917e-08	1.24962e-08	1.19713e-08	1.10239e-08	1.07741e-08	9.48319e-09	8.72048e-09	8.12492e-09	8.62773e-09	8.74672e-09	8.72271e-09
245	8.69535e-09	8.38703e-09	8.07213e-09	7.82503e-09	7.68409e-09	7.48871e-09	7.28026e-09	7.07577e-09	6.91068e-09	6.7666e-09	6.68941e-09	6.50907e-09	6.33773e-09	6.18486e-09	6.2204e-09	6.19668e-09	6.13031e-09	6.31579e-09	6.72866e-09	6.81312e-09	6.71781e-09	6.67628e-09	6.81214e-09	6.84947e-09	6.78364e-09	6.90989e-09	7.01954e-09	7.10523e-09	7.00573e-09	7.1947e-09	7.78556e-09	8.00854e-09	7.84846e-09	8.47775e-09	1.00527e-08	1.06137e-08	1.04311e-08	1.04567e-08	1.07187e-08	1.07164e-08	1.06183e-08	1.04804e-08	1.01978e-08	1.01403e-08	1.01527e-08	1.00984e-08	9.99517e-09	9.93276e-09	1.00136e-08
246	7.55704e-09	7.28285e-09	7.12994e-09	7.14507e-09	7.03595e-09	6.63428e-09	6.39727e-09	6.44561e-09	6.44051e-09	6.13321e-09	6.15843e-09	6.25358e-09	6.20397e-09	6.01598e-09	5.79355e-09	5.89665e-09	5.913e-09	5.9672e-09	6.45851e-09	6.70131e-09	6.69044e-09	6.67044e-09	6.41061e-09	6.50946e-09	6.72826e-09	6.76699e-09	7.54005e-09	7.6209e-09	7.60016e-09	7.86283e-09	7.54093e-09	7.7996e-09	7.30219e-09	8.04458e-09	8.95564e-09	9.67361e-09	9.29353e-09	9.37505e-09	9.10391e-09	9.27422e-09	9.58431e-09	9.39974e-09	1.01864e-08	1.01183e-08	1.07756e-08	1.07109e-08	1.06748e-08	1.05806e-08	1.06229e-08
247	7.33261e-09	7.07057e-09	6.88733e-09	6.6617e-09	6.39467e-09	6.20584e-09	6.10047e-09	6.00732e-09	5.94116e-09	5.89751e-09	5.97091e-09	6.0314e-09	6.10214e-09	6.01903e-09	5.6907e-09	5.61414e-09	5.81725e-09	5.91713e-09	6.12057e-09	6.33e-09	6.63107e-09	6.61291e-09	6.14802e-09	6.09782e-09	6.39918e-09	6.75582e-09	7.30701e-09	7.69935e-09	8.11025e-09	7.91372e-09	6.96424e-09	6.86011e-09	7.60679e-09	7.8097e-09	7.64141e-09	7.83346e-09	8.53015e-09	8.5142e-09	7.77312e-09	7.67315e-09	7.99555e-09	8.51521e-09	9.48762e-09	1.00561e-08	1.02883e-08	1.04672e-08	1.04376e-08	1.05091e-08	1.05841e-08
248	6.92076e-09	6.64409e-09	6.33001e-09	5.90941e-09	5.64597e-09	5.69235e-09	5.63638e-09	5.39111e-09	5.25302e-09	5.47368e-09	5.651e-09	5.72093e-09	5.8905e-09	6.0601e-09	5.92206e-09	5.68656e-09	5.58154e-09	5.74683e-09	5.72289e-09	5.99208e-09	6.30231e-09	6.42346e-09	6.32308e-09	6.19464e-09	6.28031e-09	6.69853e-09	7.12081e-09	7.5826e-09	7.8956e-09	7.70444e-09	7.15322e-09	7.04143e-09	7.55358e-09	7.80209e-09	6.80692e-09	7.09278e-09	7.57169e-09	7.57807e-09	7.36238e-09	7.23017e-09	7.42816e-09	8.07171e-09	9.52788e-09	1.01498e-08	1.02388e-08	1.03931e-08	1.06906e-08	1.07677e-08	1.08629e-08
249	7.07886e-09	6.78839e-09	6.49492e-09	6.2867e-09	6.19325e-09	6.05237e-09	5.88104e-09	5.74226e-09	5.65609e-09	5.56414e-09	5.53084e-09	5.49966e-09	5.43861e-09	5.56502e-09	5.82815e-09	5.84447e-09	5.73778e-09	5.62375e-09	5.6684e-09	5.65433e-09	5.57961e-09	5.81536e-09	6.34257e-09	6.51476e-09	6.38471e-09	6.45855e-09	6.87461e-09	6.98347e-09	6.89707e-09	7.08591e-09	7.4779e-09	7.66402e-09	7.74455e-09	7.48606e-09	6.89316e-09	6.62886e-09	6.65958e-09	6.97593e-09	7.6796e-09	7.96537e-09	7.66996e-09	8.23924e-09	9.73083e-09	1.02804e-08	1.00085e-08	1.02577e-08	1.08706e-08	1.11352e-08	1.11093e-08
250	6.83007e-09	6.50022e-09	6.34329e-09	6.33929e-09	6.21671e-09	5.90291e-09	5.66655e-09	5.71411e-09	5.62143e-09	5.39521e-09	5.12016e-09	5.18678e-09	5.18489e-09	5.1435e-09	5.39275e-09	5.56275e-09	5.46187e-09	5.39199e-09	5.08757e-09	5.17398e-09	5.13551e-09	5.29604e-09	5.89476e-09	6.15647e-09	6.15479e-09	6.29747e-09	6.25149e-09	6.43994e-09	6.43888e-09	6.61255e-09	7.36144e-09	7.539e-09	7.25885e-09	7.01807e-09	5.98929e-09	5.69657e-09	5.48053e-09	5.83117e-09	6.66917e-09	6.95862e-09	7.28665e-09	7.93914e-09	8.83089e-09	9.44212e-09	9.72651e-09	1.0018e-08	1.05147e-08	1.07891e-08	1.08524e-08
251	6.18796e-09	5.92217e-09	5.76552e-09	5.55346e-09	5.28586e-09	5.10657e-09	5.04302e-09	4.93852e-09	4.82957e-09	4.65101e-09	4.37079e-09	4.25927e-09	4.33501e-09	4.36527e-09	4.4593e-09	4.58288e-09	4.7695e-09	4.68063e-09	4.24441e-09	4.14296e-09	4.45624e-09	4.63602e-09	4.87677e-09	5.1951e-09	5.7247e-09	5.81739e-09	5.5287e-09	5.56269e-09	5.97438e-09	6.30908e-09	6.80836e-09	6.87776e-09	6.63079e-09	6.05414e-09	4.94729e-09	4.45681e-09	4.4441e-09	4.57263e-09	4.89294e-09	5.61626e-09	6.8659e-09	7.53838e-09	7.65274e-09	8.29756e-09	9.50863e-09	1.00588e-08	1.00849e-08	1.02343e-08	1.04886e-08
252	6.29745e-09	5.91859e-09	5.7693e-09	5.40141e-09	5.15142e-09	5.17697e-09	5.14164e-09	4.92627e-09	4.78544e-09	4.77319e-09	4.50663e-09	4.22819e-09	4.0651e-09	4.16126e-09	4.23813e-09	4.41551e-09	4.72272e-09	4.86181e-09	4.68164e-09	4.51855e-09	4.60722e-09	4.85571e-09	4.93886e-09	5.3742e-09	5.83755e-09	6.1085e-09	6.00918e-09	6.08462e-09	6.33089e-09	6.73426e-09	7.0807e-09	7.18238e-09	7.1489e-09	6.48036e-09	5.60922e-09	5.06071e-09	5.13941e-09	5.22612e-09	5.37833e-09	6.247e-09	6.99889e-09	7.71562e-09	8.14234e-09	8.89803e-09	9.61393e-09	1.02363e-08	1.00774e-08	1.0234e-08	1.03531e-08
253	7.81278e-09	7.5854e-09	7.30024e-09	7.1301e-09	7.08306e-09	6.9372e-09	6.71199e-09	6.58411e-09	6.54185e-09	6.46191e-09	6.34664e-09	6.23519e-09	6.15132e-09	6.07323e-09	6.10819e-09	6.14238e-09	6.1199e-09	6.24984e-09	6.48815e-09	6.53916e-09	6.48784e-09	6.49121e-09	6.68433e-09	6.76407e-09	6.75317e-09	6.93787e-09	7.37761e-09	7.53664e-09	7.50106e-09	7.55318e-09	7.73742e-09	7.81437e-09	7.87594e-09	7.62077e-09	7.00157e-09	6.76783e-09	6.84593e-09	6.9766e-09	7.29545e-09	7.44069e-09	7.28167e-09	7.92889e-09	9.5505e-09	1.0176e-08	1.00117e-08	1.00925e-08	1.03501e-08	1.041e-08	1.03198e-08
254	8.90689e-09	8.58865e-09	8.4404e-09	8.42103e-09	8.33094e-09	8.01042e-09	7.72475e-09	7.7274e-09	7.68436e-09	7.46453e-09	7.33417e-09	7.3742e-09	7.28978e-09	7.17877e-09	7.01695e-09	7.10728e-09	7.09359e-09	7.07204e-09	7.34991e-09	7.479e-09	7.42182e-09	7.44106e-09	7.2814e-09	7.40366e-09	7.30004e-09	7.4443e-09	7.79914e-09	8.01121e-09	7.96174e-09	8.01527e-09	7.93618e-09	8.00367e-09	8.04274e-09	7.72223e-09	7.89512e-09	7.55721e-09	7.55551e-09	7.71544e-09	7.56999e-09	7.64928e-09	7.53665e-09	8.30254e-09	9.44824e-09	1.01017e-08	9.95285e-09	1.00867e-08	9.88643e-09	9.99526e-09	9.98926e-09
255	9.2026e-09	9.44861e-09	9.10921e-09	8.88886e-09	8.55809e-09	8.36167e-09	8.27872e-09	8.14313e-09	7.94941e-09	7.8325e-09	7.76828e-09	7.73809e-09	7.71452e-09	7.64885e-09	7.49524e-09	7.40325e-09	7.47887e-09	7.49429e-09	7.54913e-09	7.65991e-09	7.82625e-09	7.78526e-09	7.44573e-09	7.3535e-09	7.55377e-09	7.62377e-09	7.66253e-09	7.78243e-09	7.99286e-09	8.0512e-09	7.90244e-09	7.73787e-09	7.55469e-09	7.57404e-09	8.01309e-09	8.04483e-09	7.91066e-09	7.65805e-09	7.13847e-09	7.29334e-09	8.09466e-09	8.56685e-09	8.85253e-09	9.28871e-09	1.00913e-08	1.01431e-08	9.39245e-09	9.27842e-09	9.61938e-09
256	9.77668e-09	9.94387e-09	9.52099e-09	9.09248e-09	8.77857e-09	8.72587e-09	8.65744e-09	8.36549e-09	8.13924e-09	8.14616e-09	8.13514e-09	8.07089e-09	8.13672e-09	8.27261e-09	8.15888e-09	7.91533e-09	7.71941e-09	7.71845e-09	7.65657e-09	7.75584e-09	7.96296e-09	8.05377e-09	7.87717e-09	7.68826e-09	7.68413e-09	7.77592e-09	7.65983e-09	7.81012e-09	7.98618e-09	8.10605e-09	7.84518e-09	7.62794e-09	7.50365e-09	7.51762e-09	7.57444e-09	7.62597e-09	7.60048e-09	7.28959e-09	6.99736e-09	7.20015e-09	7.73023e-09	8.17454e-09	8.45793e-09	8.95893e-09	9.44638e-09	9.44574e-09	9.27812e-09	9.17525e-09	9.45885e-09
257	1.00073e-08	1.02176e-08	9.69907e-09	9.51068e-09	9.4336e-09	9.24141e-09	8.89926e-09	8.72067e-09	8.66852e-09	8.51457e-09	8.26947e-09	8.17477e-09	8.15631e-09	8.14934e-09	8.12296e-09	8.03775e-09	7.94877e-09	7.81052e-09	7.76715e-09	7.73484e-09	7.68158e-09	7.76391e-09	7.91645e-09	7.94559e-09	7.87398e-09	7.81008e-09	7.78766e-09	7.78921e-09	7.81217e-09	7.74276e-09	7.65022e-09	7.56967e-09	7.69321e-09	7.36111e-09	6.75807e-09	6.45164e-09	6.52058e-09	6.61259e-09	6.94988e-09	7.07622e-09	6.94043e-09	7.37982e-09	8.4161e-09	8.82212e-09	8.58632e-09	8.89247e-09	9.69324e-09	1.00192e-08	9.87946e-09
258	1.02613e-08	1.03586e-08	9.97946e-09	9.93541e-09	9.87468e-09	9.49166e-09	9.14021e-09	9.07846e-09	9.00714e-09	8.7156e-09	8.40903e-09	8.3814e-09	8.33012e-09	8.13072e-09	8.05844e-09	8.08993e-09	8.01039e-09	7.86388e-09	7.698e-09	7.74209e-09	7.69653e-09	7.64844e-09	7.8089e-09	7.91775e-09	7.87062e-09	7.80468e-09	7.56667e-09	7.61653e-09	7.46801e-09	7.34489e-09	7.44622e-09	7.40451e-09	7.23905e-09	6.92857e-09	6.37772e-09	6.1041e-09	6.05515e-09	6.17312e-09	6.74707e-09	6.82357e-09	6.87067e-09	7.35823e-09	7.90803e-09	8.27346e-09	8.41061e-09	8.78214e-09	9.68795e-09	9.98049e-09	1.01445e-08
259	1.01991e-08	1.15244e-08	1.07401e-08	1.04998e-08	1.00942e-08	9.88747e-09	9.81055e-09	9.61998e-09	9.30314e-09	9.09451e-09	8.99135e-09	8.78428e-09	8.54739e-09	8.38235e-09	8.25467e-09	8.21264e-09	8.15986e-09	8.09563e-09	7.99997e-09	7.89215e-09	7.91755e-09	7.88626e-09	7.86457e-09	7.91884e-09	7.96099e-09	7.89248e-09	7.5901e-09	7.37476e-09	7.23083e-09	7.17914e-09	7.47881e-09	7.3212e-09	6.92652e-09	6.60062e-09	6.36738e-09	6.15803e-09	6.04741e-09	6.09356e-09	6.48895e-09	6.88758e-09	7.4875e-09	7.77469e-09	7.58376e-09	7.9819e-09	8.90079e-09	9.45199e-09	9.69576e-09	1.01472e-08	1.08852e-08
260	1.11718e-08	1.2242e-08	1.13058e-08	1.08197e-08	1.04507e-08	1.03667e-08	1.03529e-08	1.00059e-08	9.70239e-09	9.64141e-09	9.42299e-09	9.01594e-09	8.62375e-09	8.45215e-09	8.42594e-09	8.31647e-09	8.40392e-09	8.54808e-09	8.51899e-09	8.28662e-09	8.10169e-09	8.07238e-09	8.04427e-09	8.06399e-09	8.14955e-09	8.17472e-09	8.00523e-09	7.68322e-09	7.49566e-09	7.44923e-09	7.64276e-09	7.52172e-09	7.35455e-09	7.15156e-09	6.94795e-09	6.81607e-09	6.83206e-09	6.95712e-09	7.26437e-09	7.73734e-09	8.20854e-09	8.43037e-09	8.41748e-09	8.81089e-09	9.3911e-09	9.90559e-09	9.97861e-09	1.05221e-08	1.0981e-08
261	1.24313e-08	1.22928e-08	1.17932e-08	1.15806e-08	1.14859e-08	1.12959e-08	1.08989e-08	1.0717e-08	1.068e-08	1.04681e-08	1.00239e-08	9.76482e-09	9.66029e-09	9.51654e-09	9.36074e-09	9.31703e-09	9.25807e-09	9.25242e-09	9.21501e-09	9.12419e-09	9.03854e-09	8.95256e-09	8.91811e-09	8.91135e-09	8.85071e-09	8.87035e-09	8.86388e-09	8.84474e-09	8.80828e-09	8.71996e-09	8.66737e-09	8.62258e-09	8.70048e-09	8.56458e-09	8.39006e-09	8.27446e-09	8.34727e-09	8.39275e-09	8.55594e-09	8.61765e-09	8.52911e-09	8.79109e-09	9.33598e-09	9.59532e-09	9.49022e-09	9.61908e-09	9.94943e-09	1.00789e-08	1.00665e-08
262	1.2707e-08	1.25256e-08	1.21515e-08	1.20858e-08	1.20222e-08	1.16389e-08	1.12575e-08	1.11878e-08	1.11502e-08	1.07761e-08	1.02862e-08	1.01787e-08	1.01341e-08	9.92885e-09	9.81074e-09	9.83237e-09	9.82772e-09	9.65013e-09	9.53139e-09	9.54699e-09	9.50633e-09	9.40219e-09	9.27197e-09	9.32467e-09	9.29615e-09	9.20819e-09	9.23279e-09	9.27314e-09	9.31885e-09	9.23616e-09	9.20143e-09	9.21008e-09	9.27534e-09	9.13909e-09	9.22763e-09	9.15454e-09	9.18088e-09	9.2256e-09	9.1748e-09	9.2025e-09	9.14858e-09	9.3784e-09	9.79479e-09	9.96885e-09	9.81885e-09	9.97672e-09	9.88711e-09	9.97585e-09	9.79032e-09
263	1.32325e-08	1.29429e-08	1.26951e-08	1.2412e-08	1.19546e-08	1.17415e-08	1.17021e-08	1.1495e-08	1.1049e-08	1.07847e-08	1.05398e-08	1.03728e-08	1.01313e-08	1.00681e-08	1.01681e-08	1.00883e-08	9.96375e-09	9.81213e-09	9.60907e-09	9.56508e-09	9.52648e-09	9.49179e-09	9.413e-09	9.32962e-09	9.32257e-09	9.26618e-09	9.22118e-09	9.23704e-09	9.25196e-09	9.30143e-09	9.32872e-09	9.29269e-09	9.2041e-09	9.22092e-09	9.48092e-09	9.53803e-09	9.50217e-09	9.43985e-09	9.22429e-09	9.2453e-09	9.49841e-09	9.62218e-09	9.65351e-09	9.76747e-09	1.006e-08	1.00192e-08	9.58244e-09	9.477e-09	9.64562e-09
264	1.31329e-08	1.29371e-08	1.2551e-08	1.20768e-08	1.17119e-08	1.16478e-08	1.1562e-08	1.11854e-08	1.08005e-08	1.0634e-08	1.0658e-08	1.04231e-08	1.0333e-08	1.04997e-08	1.04912e-08	1.02856e-08	9.95418e-09	9.76418e-09	9.58545e-09	9.49015e-09	9.55844e-09	9.68984e-09	9.65666e-09	9.48105e-09	9.31447e-09	9.26846e-09	9.17247e-09	9.18618e-09	9.24869e-09	9.39076e-09	9.41967e-09	9.32878e-09	9.19815e-09	9.24229e-09	9.48323e-09	9.55797e-09	9.58352e-09	9.54923e-09	9.39894e-09	9.39874e-09	9.54451e-09	9.6624e-09	9.52182e-09	9.6518e-09	9.85595e-09	9.7778e-09	9.43829e-09	9.35243e-09	9.50517e-09
265	1.34273e-08	1.30658e-08	1.26825e-08	1.24602e-08	1.24276e-08	1.21726e-08	1.16495e-08	1.13972e-08	1.13413e-08	1.11928e-08	1.08565e-08	1.07726e-08	1.07757e-08	1.06595e-08	1.03228e-08	1.0119e-08	1.0069e-08	9.91582e-09	9.72858e-09	9.66485e-09	9.63628e-09	9.64152e-09	9.61592e-09	9.54735e-09	9.50494e-09	9.3899e-09	9.29261e-09	9.23875e-09	9.22809e-09	9.25477e-09	9.29564e-09	9.28272e-09	9.24006e-09	9.23865e-09	9.2732e-09	9.29869e-09	9.2733e-09	9.2995e-09	9.39303e-09	9.41918e-09	9.4116e-09	9.34964e-09	9.29656e-09	9.25864e-09	9.26236e-09	9.26876e-09	9.32331e-09	9.35678e-09	9.38081e-09
266	1.32083e-08	1.31267e-08	1.27619e-08	1.27125e-08	1.25349e-08	1.21266e-08	1.1541e-08	1.1436e-08	1.14035e-08	1.10668e-08	1.08939e-08	1.08474e-08	1.08435e-08	1.05247e-08	9.99504e-09	9.88484e-09	9.80963e-09	9.65245e-09	9.53483e-09	9.5252e-09	9.48216e-09	9.36552e-09	9.28741e-09	9.29978e-09	9.23118e-09	9.12442e-09	9.0038e-09	9.00218e-09	8.94619e-09	8.90844e-09	8.90329e-09	8.93835e-09	8.99131e-09	8.99389e-09	8.92431e-09	8.97515e-09	9.01708e-09	9.00489e-09	9.14398e-09	9.20283e-09	9.08951e-09	9.02022e-09	8.81709e-09	8.80527e-09	8.69131e-09	8.69499e-09	8.90495e-09	8.92455e-09	8.89593e-09
267	1.32719e-08	1.27761e-08	1.28325e-08	1.25231e-08	1.20574e-08	1.16837e-08	1.14655e-08	1.11675e-08	1.07617e-08	1.06507e-08	1.08695e-08	1.07633e-08	1.03241e-08	1.00163e-08	9.62202e-09	9.41662e-09	9.16102e-09	9.109e-09	9.24728e-09	9.16789e-09	9.05614e-09	8.93564e-09	8.83596e-09	8.79255e-09	8.73158e-09	8.68357e-09	8.6665e-09	8.57861e-09	8.54797e-09	8.48979e-09	8.4644e-09	8.51597e-09	8.58762e-09	8.64719e-09	8.51475e-09	8.51837e-09	8.5886e-09	8.63304e-09	8.71494e-09	8.69646e-09	8.65938e-09	8.50643e-09	8.25027e-09	8.09025e-09	8.03208e-09	8.03809e-09	8.22127e-09	8.26352e-09	8.22094e-09
268	1.34572e-08	1.38115e-08	1.30532e-08	1.27016e-08	1.23117e-08	1.21689e-08	1.16676e-08	1.1237e-08	1.08123e-08	1.08047e-08	1.07985e-08	1.04516e-08	9.92235e-09	9.57627e-09	9.46977e-09	9.20628e-09	9.19606e-09	9.36549e-09	9.48317e-09	9.34575e-09	9.09677e-09	8.96176e-09	8.90107e-09	8.85643e-09	8.93692e-09	9.04068e-09	9.05513e-09	8.9365e-09	8.85164e-09	8.8288e-09	8.8337e-09	8.90574e-09	9.02931e-09	9.15172e-09	9.07198e-09	8.99539e-09	8.92667e-09	8.96203e-09	8.96131e-09	8.91398e-09	8.8792e-09	8.76842e-09	8.61061e-09	8.43355e-09	8.40111e-09	8.4452e-09	8.57675e-09	8.62854e-09	8.61711e-09
269	1.54275e-08	1.48384e-08	1.40445e-08	1.36516e-08	1.38527e-08	1.34038e-08	1.22448e-08	1.18025e-08	1.18779e-08	1.16716e-08	1.15811e-08	1.134e-08	1.12391e-08	1.10788e-08	1.07958e-08	1.07457e-08	1.07485e-08	1.07236e-08	1.05692e-08	1.04432e-08	1.04194e-08	1.03215e-08	1.02193e-08	1.02057e-08	1.02068e-08	1.02069e-08	1.01957e-08	1.01392e-08	1.01175e-08	1.00726e-08	1.00558e-08	1.00613e-08	1.00384e-08	1.0099e-08	1.01392e-08	1.01407e-08	1.0088e-08	1.0046e-08	1.00466e-08	1.00269e-08	1.00097e-08	9.98009e-09	9.97751e-09	9.96675e-09	9.95988e-09	9.95576e-09	9.98065e-09	9.9838e-09	1.00003e-08
270	1.61482e-08	1.57468e-08	1.4879e-08	1.46387e-08	1.42502e-08	1.36412e-08	1.25132e-08	1.22011e-08	1.20315e-08	1.16938e-08	1.2004e-08	1.18825e-08	1.18878e-08	1.16506e-08	1.1601e-08	1.15572e-08	1.16024e-08	1.14073e-08	1.10815e-08	1.10217e-08	1.09828e-08	1.08726e-08	1.08217e-08	1.08356e-08	1.08279e-08	1.07355e-08	1.06874e-08	1.0699e-08	1.06763e-08	1.06227e-08	1.05768e-08	1.05996e-08	1.05756e-08	1.05538e-08	1.05172e-08	1.05553e-08	1.05118e-08	1.04715e-08	1.04075e-08	1.04499e-08	1.0447e-08	1.04001e-08	1.04849e-08	1.05292e-08	1.05663e-08	1.05509e-08	1.05203e-08	1.05371e-08	1.05233e-08
271	1.68006e-08	1.5846e-08	1.56589e-08	1.48846e-08	1.35332e-08	1.28422e-08	1.24082e-08	1.18942e-08	1.116e-08	1.10612e-08	1.19481e-08	1.209e-08	1.1967e-08	1.19392e-08	1.21018e-08	1.20527e-08	1.18173e-08	1.16067e-08	1.13231e-08	1.11899e-08	1.10325e-08	1.10139e-08	1.11021e-08	1.10524e-08	1.09767e-08	1.08909e-08	1.08229e-08	1.07995e-08	1.07756e-08	1.07668e-08	1.07454e-08	1.07048e-08	1.06971e-08	1.06453e-08	1.0558e-08	1.05413e-08	1.05669e-08	1.05529e-08	1.04742e-08	1.044e-08	1.04659e-08	1.04795e-08	1.05339e-08	1.05857e-08	1.06247e-08	1.06486e-08	1.06379e-08	1.05949e-08	1.05196e-08
272	1.83004e-08	1.75027e-08	1.54084e-08	1.44119e-08	1.35625e-08	1.3024e-08	1.22307e-08	1.16118e-08	1.11677e-08	1.1116e-08	1.2106e-08	1.22055e-08	1.22207e-08	1.23493e-08	1.2328e-08	1.2171e-08	1.17952e-08	1.15289e-08	1.13084e-08	1.11083e-08	1.10825e-08	1.12051e-08	1.12467e-08	1.1114e-08	1.09027e-08	1.08066e-08	1.06911e-08	1.06563e-08	1.06992e-08	1.07936e-08	1.07939e-08	1.06846e-08	1.05731e-08	1.05104e-08	1.04455e-08	1.04177e-08	1.04697e-08	1.05232e-08	1.04972e-08	1.04201e-08	1.03711e-08	1.04298e-08	1.03669e-08	1.0427e-08	1.04641e-08	1.05371e-08	1.05229e-08	1.04479e-08	1.03677e-08
273	2.19053e-08	2.00611e-08	1.59799e-08	1.43075e-08	1.49228e-08	1.42604e-08	1.22448e-08	1.15804e-08	1.1662e-08	1.17371e-08	1.24015e-08	1.24338e-08	1.2399e-08	1.22796e-08	1.23543e-08	1.21514e-08	1.21145e-08	1.19207e-08	1.1466e-08	1.13713e-08	1.1361e-08	1.13163e-08	1.11779e-08	1.10712e-08	1.10392e-08	1.09263e-08	1.0823e-08	1.07762e-08	1.07663e-08	1.07656e-08	1.07506e-08	1.07082e-08	1.06652e-08	1.06104e-08	1.0565e-08	1.05568e-08	1.05329e-08	1.05591e-08	1.05894e-08	1.058e-08	1.05662e-08	1.04972e-08	1.03968e-08	1.03478e-08	1.03672e-08	1.0359e-08	1.03208e-08	1.02982e-08	1.02592e-08
274	2.34007e-08	2.13614e-08	1.69295e-08	1.54722e-08	1.40365e-08	1.30585e-08	1.15747e-08	1.09253e-08	1.0961e-08	1.10445e-08	1.23539e-08	1.23939e-08	1.24046e-08	1.21793e-08	1.24826e-08	1.23612e-08	1.22753e-08	1.20163e-08	1.15558e-08	1.14993e-08	1.14756e-08	1.13052e-08	1.10632e-08	1.10326e-08	1.09738e-08	1.08582e-08	1.07956e-08	1.07973e-08	1.07583e-08	1.06748e-08	1.05996e-08	1.06209e-08	1.05986e-08	1.0518e-08	1.04786e-08	1.0488e-08	1.0491e-08	1.04708e-08	1.0478e-08	1.05156e-08	1.04616e-08	1.04004e-08	1.02073e-08	1.01867e-08	1.01219e-08	1.00788e-08	9.99908e-09	9.9876e-09	1.00607e-08
275	2.66254e-08	2.38512e-08	1.96464e-08	1.60434e-08	1.17193e-08	1.00517e-08	1.05814e-08	1.03748e-08	9.5233e-09	9.94337e-09	1.18271e-08	1.23134e-08	1.24691e-08	1.25179e-08	1.29415e-08	1.29403e-08	1.27291e-08	1.24944e-08	1.21614e-08	1.19548e-08	1.16642e-08	1.14772e-08	1.1327e-08	1.12234e-08	1.10974e-08	1.10579e-08	1.11206e-08	1.10557e-08	1.09884e-08	1.08898e-08	1.07936e-08	1.07618e-08	1.07311e-08	1.07146e-08	1.06828e-08	1.0665e-08	1.0653e-08	1.06437e-08	1.06282e-08	1.06158e-08	1.05893e-08	1.05037e-08	1.03495e-08	1.02115e-08	1.01298e-08	1.0043e-08	9.95935e-09	9.97109e-09	9.98143e-09
276	2.48057e-08	2.10827e-08	1.83861e-08	1.43153e-08	1.21866e-08	1.08178e-08	1.1214e-08	1.11472e-08	1.07647e-08	1.15109e-08	1.2576e-08	1.31274e-08	1.32134e-08	1.32253e-08	1.35713e-08	1.34498e-08	1.33401e-08	1.31763e-08	1.28085e-08	1.24799e-08	1.20971e-08	1.19029e-08	1.18429e-08	1.16983e-08	1.16995e-08	1.17976e-08	1.18899e-08	1.17535e-08	1.15704e-08	1.14527e-08	1.13359e-08	1.12569e-08	1.12455e-08	1.12768e-08	1.13214e-08	1.12343e-08	1.11659e-08	1.11711e-08	1.11555e-08	1.1165e-08	1.12281e-08	1.12261e-08	1.11648e-08	1.10088e-08	1.09295e-08	1.0821e-08	1.07522e-08	1.0727e-08	1.06939e-08
277	2.08426e-08	1.94041e-08	1.72586e-08	1.62929e-08	1.63853e-08	1.59184e-08	1.44043e-08	1.38812e-08	1.41747e-08	1.40839e-08	1.38576e-08	1.3599e-08	1.36374e-08	1.35167e-08	1.34328e-08	1.33486e-08	1.33273e-08	1.31453e-08	1.26757e-08	1.24871e-08	1.24507e-08	1.23408e-08	1.21916e-08	1.21483e-08	1.21266e-08	1.21036e-08	1.19824e-08	1.1912e-08	1.18752e-08	1.17962e-08	1.17236e-08	1.16957e-08	1.1657e-08	1.16516e-08	1.16352e-08	1.16159e-08	1.15711e-08	1.15433e-08	1.15307e-08	1.15322e-08	1.15405e-08	1.15289e-08	1.146e-08	1.14141e-08	1.14083e-08	1.13768e-08	1.13306e-08	1.13191e-08	1.12831e-08
278	1.8271e-08	1.7116e-08	1.76537e-08	1.70777e-08	1.77566e-08	1.6925e-08	1.56727e-08	1.50725e-08	1.49518e-08	1.46925e-08	1.40542e-08	1.3816e-08	1.3662e-08	1.35108e-08	1.36204e-08	1.35815e-08	1.35648e-08	1.32426e-08	1.26815e-08	1.25742e-08	1.25604e-08	1.24209e-08	1.2377e-08	1.23748e-08	1.23758e-08	1.22477e-08	1.1979e-08	1.19728e-08	1.19565e-08	1.18761e-08	1.18112e-08	1.18307e-08	1.18196e-08	1.17488e-08	1.17153e-08	1.17338e-08	1.17249e-08	1.1692e-08	1.16466e-08	1.16645e-08	1.16595e-08	1.16038e-08	1.15614e-08	1.15348e-08	1.15477e-08	1.15147e-08	1.14937e-08	1.14899e-08	1.148e-08
279	1.63218e-08	1.65644e-08	1.83768e-08	1.852e-08	1.74256e-08	1.67401e-08	1.67216e-08	1.62064e-08	1.50042e-08	1.44876e-08	1.42978e-08	1.39939e-08	1.35018e-08	1.34749e-08	1.38054e-08	1.37649e-08	1.34314e-08	1.31224e-08	1.27323e-08	1.25272e-08	1.22871e-08	1.22706e-08	1.24672e-08	1.2433e-08	1.22948e-08	1.21381e-08	1.18417e-08	1.17501e-08	1.16711e-08	1.16629e-08	1.16927e-08	1.16582e-08	1.16389e-08	1.15885e-08	1.15199e-08	1.15174e-08	1.1528e-08	1.15286e-08	1.1525e-08	1.1483e-08	1.14296e-08	1.13844e-08	1.13259e-08	1.13012e-08	1.12587e-08	1.12547e-08	1.12793e-08	1.12748e-08	1.12693e-08
280	1.55073e-08	1.60745e-08	1.8829e-08	1.91952e-08	1.78846e-08	1.7158e-08	1.75598e-08	1.68246e-08	1.61895e-08	1.57156e-08	1.43516e-08	1.39917e-08	1.37608e-08	1.38892e-08	1.37258e-08	1.35835e-08	1.31278e-08	1.2791e-08	1.25896e-08	1.23056e-08	1.22192e-08	1.23572e-08	1.25058e-08	1.23914e-08	1.2112e-08	1.19327e-08	1.16527e-08	1.15207e-08	1.14971e-08	1.15896e-08	1.16608e-08	1.15733e-08	1.14562e-08	1.14057e-08	1.13554e-08	1.13398e-08	1.13723e-08	1.14372e-08	1.14483e-08	1.13674e-08	1.12629e-08	1.11999e-08	1.11301e-08	1.10914e-08	1.10676e-08	1.1104e-08	1.11557e-08	1.11307e-08	1.10892e-08
281	1.67663e-08	1.68065e-08	1.90529e-08	1.97376e-08	1.96508e-08	1.94612e-08	1.9134e-08	1.90826e-08	1.9299e-08	1.80794e-08	1.51214e-08	1.4038e-08	1.44691e-08	1.41539e-08	1.32793e-08	1.29098e-08	1.29227e-08	1.27733e-08	1.25491e-08	1.24714e-08	1.24597e-08	1.24014e-08	1.21609e-08	1.20384e-08	1.20138e-08	1.18832e-08	1.16206e-08	1.15513e-08	1.15436e-08	1.15475e-08	1.14914e-08	1.14523e-08	1.14135e-08	1.13851e-08	1.14182e-08	1.14222e-08	1.14103e-08	1.14063e-08	1.13755e-08	1.1344e-08	1.133e-08	1.128e-08	1.11822e-08	1.11579e-08	1.11571e-08	1.11569e-08	1.11433e-08	1.11295e-08	1.11339e-08
282	1.71179e-08	1.67674e-08	1.91689e-08	1.97231e-08	2.06905e-08	2.06044e-08	2.11239e-08	2.1187e-08	2.08694e-08	1.94013e-08	1.59675e-08	1.49642e-08	1.43559e-08	1.38116e-08	1.2919e-08	1.26409e-08	1.25616e-08	1.23804e-08	1.24924e-08	1.2445e-08	1.24474e-08	1.22557e-08	1.18021e-08	1.17496e-08	1.17132e-08	1.15367e-08	1.13341e-08	1.12702e-08	1.12659e-08	1.11966e-08	1.10365e-08	1.10402e-08	1.10368e-08	1.10208e-08	1.10959e-08	1.11279e-08	1.11099e-08	1.10578e-08	1.09836e-08	1.09824e-08	1.09765e-08	1.09063e-08	1.08461e-08	1.08235e-08	1.08306e-08	1.08035e-08	1.07715e-08	1.07708e-08	1.07206e-08
283	1.59235e-08	1.57985e-08	1.91224e-08	2.09441e-08	2.203e-08	2.32138e-08	2.43738e-08	2.40516e-08	2.25506e-08	2.059e-08	1.78024e-08	1.57388e-08	1.36408e-08	1.26454e-08	1.26592e-08	1.24055e-08	1.17754e-08	1.17853e-08	1.23699e-08	1.23885e-08	1.21513e-08	1.19107e-08	1.1509e-08	1.13296e-08	1.10831e-08	1.09901e-08	1.09656e-08	1.08717e-08	1.07193e-08	1.06123e-08	1.04411e-08	1.04176e-08	1.042e-08	1.04804e-08	1.06367e-08	1.06469e-08	1.06452e-08	1.0593e-08	1.05015e-08	1.04664e-08	1.04041e-08	1.03954e-08	1.04162e-08	1.04081e-08	1.03417e-08	1.03244e-08	1.03127e-08	1.02751e-08	1.02253e-08
284	1.82262e-08	1.81062e-08	1.99008e-08	2.15676e-08	2.18257e-08	2.29258e-08	2.28711e-08	2.21403e-08	2.06338e-08	1.86814e-08	1.65306e-08	1.4257e-08	1.29378e-08	1.20179e-08	1.23358e-08	1.20114e-08	1.17771e-08	1.20033e-08	1.24608e-08	1.23867e-08	1.20172e-08	1.17107e-08	1.14448e-08	1.11626e-08	1.10438e-08	1.09903e-08	1.11344e-08	1.09343e-08	1.07465e-08	1.06111e-08	1.05081e-08	1.04846e-08	1.05615e-08	1.07338e-08	1.09715e-08	1.0973e-08	1.08943e-08	1.08076e-08	1.07055e-08	1.06214e-08	1.05633e-08	1.05559e-08	1.06295e-08	1.05635e-08	1.04701e-08	1.04256e-08	1.04036e-08	1.0368e-08	1.03835e-08
285	2.06006e-08	2.00078e-08	1.97503e-08	1.96367e-08	1.96878e-08	1.92872e-08	1.83927e-08	1.78081e-08	1.79234e-08	1.69688e-08	1.4524e-08	1.36818e-08	1.37448e-08	1.35378e-08	1.30926e-08	1.29846e-08	1.30105e-08	1.29522e-08	1.24596e-08	1.22734e-08	1.22453e-08	1.2124e-08	1.19035e-08	1.1863e-08	1.18157e-08	1.18085e-08	1.19886e-08	1.19324e-08	1.187e-08	1.18223e-08	1.17423e-08	1.17401e-08	1.17246e-08	1.17875e-08	1.18196e-08	1.18368e-08	1.18092e-08	1.17643e-08	1.17042e-08	1.16912e-08	1.16689e-08	1.16585e-08	1.16332e-08	1.16196e-08	1.15912e-08	1.1573e-08	1.15345e-08	1.15294e-08	1.1542e-08
286	2.14406e-08	2.07273e-08	1.94912e-08	1.93205e-08	1.83418e-08	1.77707e-08	1.70477e-08	1.66553e-08	1.65932e-08	1.56151e-08	1.41467e-08	1.35094e-08	1.39179e-08	1.35756e-08	1.35384e-08	1.34472e-08	1.35512e-08	1.32794e-08	1.23025e-08	1.21705e-08	1.21364e-08	1.19935e-08	1.19454e-08	1.19281e-08	1.20095e-08	1.18829e-08	1.23689e-08	1.23233e-08	1.23585e-08	1.22951e-08	1.22202e-08	1.22218e-08	1.22426e-08	1.22312e-08	1.20619e-08	1.20933e-08	1.21091e-08	1.20648e-08	1.20093e-08	1.20137e-08	1.20332e-08	1.1964e-08	1.19664e-08	1.19466e-08	1.19718e-08	1.19452e-08	1.19019e-08	1.19037e-08	1.19278e-08
287	2.1061e-08	2.0513e-08	1.95094e-08	1.84008e-08	1.70182e-08	1.65091e-08	1.72887e-08	1.69102e-08	1.53986e-08	1.48131e-08	1.43603e-08	1.40553e-08	1.30786e-08	1.30063e-08	1.38419e-08	1.38656e-08	1.33976e-08	1.29627e-08	1.20619e-08	1.17008e-08	1.13532e-08	1.1325e-08	1.15246e-08	1.15305e-08	1.15631e-08	1.16961e-08	1.22342e-08	1.24147e-08	1.24977e-08	1.24861e-08	1.24519e-08	1.24311e-08	1.23865e-08	1.23119e-08	1.20227e-08	1.19755e-08	1.19548e-08	1.19722e-08	1.19923e-08	1.19654e-08	1.19502e-08	1.19434e-08	1.19475e-08	1.19666e-08	1.19637e-08	1.1967e-08	1.19838e-08	1.1969e-08	1.1929e-08
288	2.06815e-08	2.0101e-08	1.86228e-08	1.73555e-08	1.6698e-08	1.63311e-08	1.68177e-08	1.63683e-08	1.5433e-08	1.48993e-08	1.46501e-08	1.41878e-08	1.33618e-08	1.34791e-08	1.38129e-08	1.37511e-08	1.31838e-08	1.26673e-08	1.19117e-08	1.14523e-08	1.12419e-08	1.13509e-08	1.15302e-08	1.1494e-08	1.1423e-08	1.15049e-08	1.21675e-08	1.23015e-08	1.24204e-08	1.24905e-08	1.25441e-08	1.24814e-08	1.2339e-08	1.22185e-08	1.19091e-08	1.18147e-08	1.1793e-08	1.18708e-08	1.19827e-08	1.19262e-08	1.18471e-08	1.18035e-08	1.18764e-08	1.18543e-08	1.18617e-08	1.19081e-08	1.19781e-08	1.19435e-08	1.18555e-08
289	2.24572e-08	2.11113e-08	1.93506e-08	1.8547e-08	1.88338e-08	1.82065e-08	1.66977e-08	1.613e-08	1.64066e-08	1.61969e-08	1.51775e-08	1.48463e-08	1.50447e-08	1.4658e-08	1.31355e-08	1.2692e-08	1.27689e-08	1.24989e-08	1.18489e-08	1.16731e-08	1.17021e-08	1.1656e-08	1.15703e-08	1.14635e-08	1.13681e-08	1.15096e-08	1.23446e-08	1.25091e-08	1.24062e-08	1.24249e-08	1.26031e-08	1.25864e-08	1.25533e-08	1.24455e-08	1.20776e-08	1.20118e-08	1.19986e-08	1.20231e-08	1.20305e-08	1.20328e-08	1.19749e-08	1.19808e-08	1.20832e-08	1.21111e-08	1.20725e-08	1.20748e-08	1.20861e-08	1.20746e-08	1.20476e-08
290	2.4141e-08	2.28562e-08	2.04966e-08	1.98226e-08	1.93767e-08	1.85225e-08	1.75697e-08	1.68925e-08	1.69585e-08	1.64713e-08	1.59828e-08	1.55405e-08	1.5346e-08	1.4833e-08	1.25168e-08	1.2166e-08	1.19652e-08	1.16292e-08	1.13458e-08	1.11679e-08	1.11826e-08	1.10317e-08	1.0835e-08	1.07504e-08	1.08512e-08	1.10179e-08	1.22504e-08	1.24314e-08	1.2554e-08	1.24979e-08	1.27111e-08	1.27184e-08	1.26943e-08	1.25381e-08	1.20162e-08	1.19408e-08	1.19408e-08	1.18988e-08	1.18181e-08	1.18258e-08	1.18818e-08	1.18812e-08	1.20503e-08	1.20863e-08	1.21226e-08	1.20693e-08	1.20302e-08	1.20197e-08	1.2046e-08
291	2.72534e-08	2.58764e-08	2.24332e-08	2.0351e-08	1.84964e-08	1.76437e-08	1.80745e-08	1.76408e-08	1.63289e-08	1.60701e-08	1.72372e-08	1.69453e-08	1.56024e-08	1.452e-08	1.26958e-08	1.1777e-08	1.07083e-08	1.0407e-08	1.07202e-08	1.05843e-08	1.0262e-08	1.00791e-08	9.86875e-09	9.93907e-09	1.02644e-08	1.082e-08	1.20694e-08	1.26054e-08	1.30445e-08	1.31904e-08	1.32459e-08	1.32623e-08	1.31799e-08	1.29574e-08	1.24616e-08	1.22431e-08	1.20733e-08	1.20066e-08	1.18804e-08	1.19038e-08	1.19627e-08	1.20783e-08	1.23015e-08	1.2371e-08	1.24179e-08	1.24107e-08	1.23155e-08	1.22964e-08	1.22281e-08
292	2.66518e-08	2.50227e-08	2.20844e-08	1.99183e-08	1.90006e-08	1.83642e-08	1.81817e-08	1.77551e-08	1.68953e-08	1.65902e-08	1.70849e-08	1.65351e-08	1.53574e-08	1.40984e-08	1.29073e-08	1.18143e-08	1.11239e-08	1.09461e-08	1.13929e-08	1.11805e-08	1.09302e-08	1.06854e-08	1.05927e-08	1.06716e-08	1.10384e-08	1.17433e-08	1.27926e-08	1.33472e-08	1.35649e-08	1.36405e-08	1.36401e-08	1.35553e-08	1.34942e-08	1.32698e-08	1.30765e-08	1.27694e-08	1.25825e-08	1.24609e-08	1.24209e-08	1.24021e-08	1.24668e-08	1.26681e-08	1.28859e-08	1.29524e-08	1.29172e-08	1.28586e-08	1.28039e-08	1.2698e-08	1.26292e-08
293	2.27891e-08	2.17753e-08	2.08679e-08	2.02353e-08	2.05816e-08	1.98072e-08	1.78914e-08	1.71223e-08	1.75096e-08	1.69236e-08	1.52355e-08	1.462e-08	1.47207e-08	1.44939e-08	1.37731e-08	1.36237e-08	1.36339e-08	1.34883e-08	1.29466e-08	1.27598e-08	1.27445e-08	1.26841e-08	1.25639e-08	1.2561e-08	1.25187e-08	1.27122e-08	1.32481e-08	1.3384e-08	1.32963e-08	1.32469e-08	1.32112e-08	1.31942e-08	1.3125e-08	1.31079e-08	1.29945e-08	1.29801e-08	1.29035e-08	1.28827e-08	1.28091e-08	1.28085e-08	1.27735e-08	1.27905e-08	1.28531e-08	1.28404e-08	1.27987e-08	1.27665e-08	1.26962e-08	1.26832e-08	1.26332e-08
294	2.0586e-08	2.01622e-08	2.0868e-08	2.03479e-08	2.2718e-08	2.18954e-08	1.83547e-08	1.75826e-08	1.72672e-08	1.6531e-08	1.48595e-08	1.42809e-08	1.43161e-08	1.40471e-08	1.41826e-08	1.40591e-08	1.4237e-08	1.39387e-08	1.32634e-08	1.30812e-08	1.31339e-08	1.30373e-08	1.30076e-08	1.29717e-08	1.29862e-08	1.30943e-08	1.30776e-08	1.32316e-08	1.32036e-08	1.31418e-08	1.30461e-08	1.30449e-08	1.3108e-08	1.30183e-08	1.29742e-08	1.29654e-08	1.30472e-08	1.29927e-08	1.29129e-08	1.29039e-08	1.28889e-08	1.28577e-08	1.2759e-08	1.27657e-08	1.27563e-08	1.27022e-08	1.26593e-08	1.26457e-08	1.26694e-08
295	2.12249e-08	2.0415e-08	2.15742e-08	2.28415e-08	2.62842e-08	2.56411e-08	2.0811e-08	1.84897e-08	1.70303e-08	1.59003e-08	1.51666e-08	1.45486e-08	1.3602e-08	1.35547e-08	1.46617e-08	1.47947e-08	1.43915e-08	1.41065e-08	1.36006e-08	1.33717e-08	1.30942e-08	1.3059e-08	1.31889e-08	1.32241e-08	1.32738e-08	1.32498e-08	1.28914e-08	1.28945e-08	1.30072e-08	1.30426e-08	1.29128e-08	1.28662e-08	1.28556e-08	1.28414e-08	1.27697e-08	1.27969e-08	1.28006e-08	1.28096e-08	1.27933e-08	1.2752e-08	1.27146e-08	1.26525e-08	1.24996e-08	1.24594e-08	1.24297e-08	1.24269e-08	1.24368e-08	1.2412e-08	1.23589e-08
296	2.27817e-08	2.18011e-08	2.19111e-08	2.32358e-08	2.44416e-08	2.34618e-08	1.99279e-08	1.73556e-08	1.65703e-08	1.53216e-08	1.49809e-08	1.43312e-08	1.37591e-08	1.38486e-08	1.4517e-08	1.45948e-08	1.41586e-08	1.38446e-08	1.34484e-08	1.31486e-08	1.2983e-08	1.30491e-08	1.32386e-08	1.32154e-08	1.31106e-08	1.30484e-08	1.27253e-08	1.26723e-08	1.27599e-08	1.28787e-08	1.29702e-08	1.2886e-08	1.27813e-08	1.27387e-08	1.26959e-08	1.26769e-08	1.26804e-08	1.27489e-08	1.2831e-08	1.27649e-08	1.26737e-08	1.25778e-08	1.23989e-08	1.23219e-08	1.23082e-08	1.23528e-08	1.24004e-08	1.23585e-08	1.22724e-08
297	2.35637e-08	2.2087e-08	2.04656e-08	1.91131e-08	1.83188e-08	1.73949e-08	1.65714e-08	1.62209e-08	1.62487e-08	1.5911e-08	1.51402e-08	1.48841e-08	1.50202e-08	1.47791e-08	1.40555e-08	1.37539e-08	1.38278e-08	1.36461e-08	1.33554e-08	1.32267e-08	1.32353e-08	1.3226e-08	1.30893e-08	1.30434e-08	1.29696e-08	1.29099e-08	1.2677e-08	1.26938e-08	1.26253e-08	1.27019e-08	1.2794e-08	1.28425e-08	1.27752e-08	1.27281e-08	1.27104e-08	1.26883e-08	1.26639e-08	1.26791e-08	1.27005e-08	1.26928e-08	1.26744e-08	1.25939e-08	1.23844e-08	1.23287e-08	1.23328e-08	1.23207e-08	1.22839e-08	1.22541e-08	1.22266e-08
298	2.27288e-08	2.12153e-08	1.93089e-08	1.78415e-08	1.65164e-08	1.60113e-08	1.65673e-08	1.62508e-08	1.62248e-08	1.58569e-08	1.58088e-08	1.55543e-08	1.55898e-08	1.52754e-08	1.42136e-08	1.39764e-08	1.38286e-08	1.36014e-08	1.3704e-08	1.35929e-08	1.36103e-08	1.34924e-08	1.31179e-08	1.31491e-08	1.31117e-08	1.2963e-08	1.2474e-08	1.24963e-08	1.25481e-08	1.25449e-08	1.24643e-08	1.25437e-08	1.2582e-08	1.25257e-08	1.2553e-08	1.25362e-08	1.25166e-08	1.2485e-08	1.24525e-08	1.24693e-08	1.24622e-08	1.23467e-08	1.2137e-08	1.20696e-08	1.20538e-08	1.20112e-08	1.1917e-08	1.19015e-08	1.19178e-08
299	2.31688e-08	2.12343e-08	2.03505e-08	1.90136e-08	1.76569e-08	1.71648e-08	1.75491e-08	1.71316e-08	1.60707e-08	1.59915e-08	1.68233e-08	1.68071e-08	1.61173e-08	1.56432e-08	1.50296e-08	1.45748e-08	1.40576e-08	1.39217e-08	1.44482e-08	1.44464e-08	1.42401e-08	1.40289e-08	1.36436e-08	1.35027e-08	1.33114e-08	1.30746e-08	1.24797e-08	1.23036e-08	1.22479e-08	1.22453e-08	1.20579e-08	1.20718e-08	1.21439e-08	1.22093e-08	1.23469e-08	1.23246e-08	1.23247e-08	1.22851e-08	1.2231e-08	1.22033e-08	1.21082e-08	1.20167e-08	1.18555e-08	1.17464e-08	1.162e-08	1.15478e-08	1.14842e-08	1.14721e-08	1.14651e-08
300	2.33828e-08	2.18087e-08	2.05461e-08	1.92434e-08	1.79021e-08	1.71836e-08	1.69623e-08	1.65793e-08	1.59769e-08	1.60171e-08	1.66097e-08	1.65014e-08	1.59268e-08	1.53958e-08	1.49877e-08	1.44333e-08	1.41228e-08	1.40445e-08	1.46883e-08	1.45951e-08	1.43382e-08	1.40842e-08	1.37537e-08	1.3448e-08	1.32036e-08	1.29756e-08	1.25806e-08	1.22669e-08	1.21161e-08	1.21049e-08	1.20098e-08	1.20096e-08	1.21158e-08	1.22798e-08	1.23237e-08	1.22928e-08	1.22334e-08	1.21598e-08	1.20868e-08	1.20061e-08	1.19271e-08	1.18312e-08	1.18693e-08	1.17047e-08	1.15922e-08	1.14984e-08	1.14661e-08	1.14534e-08	1.14811e-08
301	2.46337e-08	2.67378e-08	2.08035e-08	1.80734e-08	1.75857e-08	1.65089e-08	1.51175e-08	1.46343e-08	1.48338e-08	1.46974e-08	1.41099e-08	1.39245e-08	1.39677e-08	1.3849e-08	1.35087e-08	1.34104e-08	1.33928e-08	1.34262e-08	1.36558e-08	1.36493e-08	1.35548e-08	1.34759e-08	1.33158e-08	1.32575e-08	1.31858e-08	1.30733e-08	1.2423e-08	1.2318e-08	1.22473e-08	1.2238e-08	1.2206e-08	1.22288e-08	1.22506e-08	1.21663e-08	1.21304e-08	1.20078e-08	1.20312e-08	1.19988e-08	1.19524e-08	1.19453e-08	1.19021e-08	1.19245e-08	1.18924e-08	1.19126e-08	1.18708e-08	1.1849e-08	1.18038e-08	1.17974e-08	1.18049e-08
302	2.52004e-08	2.55842e-08	2.07569e-08	1.78283e-08	1.60428e-08	1.501e-08	1.47916e-08	1.42954e-08	1.44164e-08	1.41614e-08	1.32618e-08	1.31132e-08	1.32027e-08	1.30681e-08	1.30966e-08	1.30193e-08	1.3217e-08	1.31988e-08	1.34338e-08	1.35024e-08	1.35744e-08	1.34763e-08	1.33813e-08	1.34101e-08	1.33727e-08	1.31624e-08	1.22284e-08	1.21817e-08	1.21399e-08	1.20911e-08	1.20637e-08	1.209e-08	1.20028e-08	1.18655e-08	1.19177e-08	1.18284e-08	1.17625e-08	1.17272e-08	1.17032e-08	1.1711e-08	1.1765e-08	1.17503e-08	1.17037e-08	1.17299e-08	1.17994e-08	1.17681e-08	1.1737e-08	1.17296e-08	1.1705e-08
303	2.46536e-08	2.16717e-08	2.10535e-08	1.85546e-08	1.41529e-08	1.29552e-08	1.51178e-08	1.52645e-08	1.41647e-08	1.36648e-08	1.31239e-08	1.28061e-08	1.25188e-08	1.25421e-08	1.28947e-08	1.30221e-08	1.30763e-08	1.31943e-08	1.33391e-08	1.34886e-08	1.36048e-08	1.36327e-08	1.37212e-08	1.36475e-08	1.33949e-08	1.30205e-08	1.21024e-08	1.1779e-08	1.15419e-08	1.15163e-08	1.16638e-08	1.15798e-08	1.14652e-08	1.1396e-08	1.15619e-08	1.15219e-08	1.14338e-08	1.13793e-08	1.13992e-08	1.14267e-08	1.14437e-08	1.14496e-08	1.13449e-08	1.13709e-08	1.13996e-08	1.14327e-08	1.14558e-08	1.142e-08	1.13511e-08
304	2.59135e-08	2.26269e-08	2.00509e-08	1.75342e-08	1.40828e-08	1.28133e-08	1.38418e-08	1.38865e-08	1.28102e-08	1.22518e-08	1.27348e-08	1.24033e-08	1.22693e-08	1.23601e-08	1.38848e-08	1.3985e-08	1.39309e-08	1.40461e-08	1.38189e-08	1.39387e-08	1.40191e-08	1.41391e-08	1.53923e-08	1.52593e-08	1.49745e-08	1.46484e-08	1.22503e-08	1.18943e-08	1.17172e-08	1.17726e-08	1.16384e-08	1.15054e-08	1.13933e-08	1.13267e-08	1.1399e-08	1.13588e-08	1.13625e-08	1.13586e-08	1.13348e-08	1.13307e-08	1.12692e-08	1.12663e-08	1.12381e-08	1.12539e-08	1.1257e-08	1.13216e-08	1.13891e-08	1.13297e-08	1.1251e-08
305	2.5446e-08	1.94713e-08	1.85318e-08	1.67847e-08	1.49206e-08	1.34202e-08	1.1661e-08	1.08926e-08	1.09064e-08	1.12728e-08	1.21101e-08	1.2534e-08	1.20565e-08	1.28625e-08	1.45083e-08	1.52773e-08	1.50262e-08	1.48181e-08	1.48186e-08	1.4647e-08	1.44334e-08	1.5184e-08	1.66101e-08	1.73116e-08	1.74728e-08	1.61712e-08	1.29615e-08	1.17157e-08	1.22447e-08	1.2056e-08	1.1502e-08	1.12779e-08	1.13519e-08	1.12338e-08	1.12078e-08	1.1138e-08	1.11745e-08	1.11418e-08	1.11127e-08	1.10623e-08	1.10437e-08	1.10758e-08	1.11439e-08	1.119e-08	1.11569e-08	1.11721e-08	1.11532e-08	1.11561e-08	1.11649e-08
306	2.66695e-08	1.85605e-08	1.72349e-08	1.54774e-08	1.44779e-08	1.28216e-08	1.08179e-08	1.01208e-08	1.01087e-08	1.05438e-08	1.19811e-08	1.24553e-08	1.33087e-08	1.40674e-08	1.51282e-08	1.59257e-08	1.62465e-08	1.60257e-08	1.59138e-08	1.5758e-08	1.60734e-08	1.67857e-08	1.85518e-08	1.93167e-08	1.89642e-08	1.76476e-08	1.36657e-08	1.24791e-08	1.16027e-08	1.13675e-08	1.11513e-08	1.0989e-08	1.08541e-08	1.07191e-08	1.09662e-08	1.09207e-08	1.09236e-08	1.08678e-08	1.086e-08	1.08399e-08	1.08107e-08	1.08443e-08	1.08609e-08	1.09124e-08	1.09167e-08	1.09096e-08	1.08205e-08	1.08482e-08	1.08162e-08
307	2.41639e-08	1.83277e-08	1.58429e-08	1.43384e-08	1.32607e-08	1.22476e-08	1.09323e-08	1.03429e-08	9.89482e-09	1.03739e-08	1.19527e-08	1.34054e-08	1.493e-08	1.59499e-08	1.56582e-08	1.6228e-08	1.72559e-08	1.74743e-08	1.73437e-08	1.75554e-08	1.82505e-08	1.93398e-08	2.09494e-08	2.13194e-08	2.04991e-08	1.86588e-08	1.53213e-08	1.29175e-08	1.10363e-08	1.01873e-08	1.08049e-08	1.07527e-08	1.02877e-08	1.02453e-08	1.06263e-08	1.07103e-08	1.06472e-08	1.0597e-08	1.06444e-08	1.06504e-08	1.06838e-08	1.06857e-08	1.06741e-08	1.06853e-08	1.07215e-08	1.07072e-08	1.06021e-08	1.05273e-08	1.04102e-08
308	2.73934e-08	1.79168e-08	1.4485e-08	1.30074e-08	1.23989e-08	1.14841e-08	1.07584e-08	1.02273e-08	9.92448e-09	1.05023e-08	1.18473e-08	1.33076e-08	1.3952e-08	1.49638e-08	1.45154e-08	1.50383e-08	1.56578e-08	1.58864e-08	1.61524e-08	1.63242e-08	1.66135e-08	1.76851e-08	1.84929e-08	1.88299e-08	1.8256e-08	1.65045e-08	1.48834e-08	1.24851e-08	1.14866e-08	1.06726e-08	1.10941e-08	1.10159e-08	1.06826e-08	1.06778e-08	1.09479e-08	1.09865e-08	1.09557e-08	1.09367e-08	1.09681e-08	1.10063e-08	1.10907e-08	1.11385e-08	1.12001e-08	1.11749e-08	1.11419e-08	1.11172e-08	1.10112e-08	1.09194e-08	1.08309e-08
309	1.86304e-08	1.47335e-08	1.20791e-08	1.13795e-08	1.06961e-08	1.02154e-08	9.47608e-09	9.2811e-09	9.27113e-09	9.68918e-09	1.06827e-08	1.10975e-08	1.08793e-08	1.11358e-08	1.16526e-08	1.1922e-08	1.1771e-08	1.18628e-08	1.22613e-08	1.23738e-08	1.22458e-08	1.24883e-08	1.29411e-08	1.31592e-08	1.3133e-08	1.29128e-08	1.23758e-08	1.21621e-08	1.22658e-08	1.2169e-08	1.1977e-08	1.18858e-08	1.19002e-08	1.18586e-08	1.18656e-08	1.18394e-08	1.18369e-08	1.18092e-08	1.1805e-08	1.17895e-08	1.17818e-08	1.18355e-08	1.19258e-08	1.19548e-08	1.19218e-08	1.19016e-08	1.18805e-08	1.18707e-08	1.1878e-08
310	9.81034e-09	1.11841e-08	1.06285e-08	9.97045e-09	9.68502e-09	9.19843e-09	9.1992e-09	9.00648e-09	9.49183e-09	9.91284e-09	9.88725e-09	1.03587e-08	9.88415e-09	1.01316e-08	9.77003e-09	1.00609e-08	9.89319e-09	9.9872e-09	1.05752e-08	1.07207e-08	1.05901e-08	1.08127e-08	1.01444e-08	1.03967e-08	1.07551e-08	1.05914e-08	1.17902e-08	1.16508e-08	1.23984e-08	1.23082e-08	1.21264e-08	1.20908e-08	1.21544e-08	1.20948e-08	1.20914e-08	1.21073e-08	1.21257e-08	1.20976e-08	1.20933e-08	1.20952e-08	1.20945e-08	1.21348e-08	1.21764e-08	1.22348e-08	1.22106e-08	1.21946e-08	1.21805e-08	1.21957e-08	1.21701e-08
311	5.94864e-09	8.01391e-09	7.98779e-09	8.50407e-09	8.1951e-09	8.55157e-09	8.64938e-09	9.21773e-09	1.00009e-08	1.01025e-08	9.54293e-09	9.494e-09	1.01218e-08	9.89939e-09	8.92366e-09	8.66117e-09	9.05138e-09	9.31873e-09	9.49054e-09	9.76979e-09	1.01348e-08	9.8996e-09	9.04831e-09	8.88444e-09	9.13866e-09	9.87596e-09	1.12167e-08	1.19452e-08	1.20465e-08	1.21888e-08	1.21882e-08	1.21801e-08	1.21848e-08	1.21722e-08	1.22022e-08	1.22242e-08	1.22437e-08	1.22487e-08	1.22235e-08	1.22352e-08	1.22757e-08	1.22729e-08	1.22448e-08	1.22527e-08	1.23053e-08	1.23195e-08	1.23249e-08	1.22798e-08	1.22079e-08
312	2.86015e-09	5.04331e-09	6.39895e-09	6.98903e-09	7.31241e-09	7.80265e-09	8.28957e-09	8.93528e-09	9.23549e-09	9.37171e-09	9.24519e-09	9.21948e-09	9.73547e-09	9.5614e-09	9.01173e-09	8.69881e-09	8.93721e-09	9.2382e-09	9.42448e-09	9.70801e-09	9.97229e-09	9.74255e-09	8.67827e-09	8.49338e-09	8.63915e-09	9.38709e-09	1.15439e-08	1.22913e-08	1.22345e-08	1.23948e-08	1.29025e-08	1.28599e-08	1.28227e-08	1.28457e-08	1.26208e-08	1.26631e-08	1.26973e-08	1.27342e-08	1.29137e-08	1.29044e-08	1.29055e-08	1.29309e-08	1.26889e-08	1.27231e-08	1.27688e-08	1.28072e-08	1.28847e-08	1.28108e-08	1.27394e-08
313	1.61256e-10	2.05355e-09	3.57903e-09	5.32176e-09	5.64643e-09	6.57469e-09	7.33751e-09	7.7402e-09	7.51498e-09	7.86117e-09	8.79513e-09	9.18273e-09	9.02294e-09	9.15673e-09	9.44086e-09	9.57294e-09	9.47832e-09	9.63987e-09	1.00382e-08	1.02112e-08	1.02833e-08	9.92299e-09	9.20992e-09	8.88706e-09	8.71278e-09	9.63935e-09	1.18823e-08	1.27743e-08	1.23234e-08	1.26597e-08	1.34209e-08	1.37522e-08	1.36754e-08	1.35013e-08	1.31704e-08	1.30207e-08	1.3028e-08	1.31794e-08	1.3486e-08	1.36233e-08	1.36118e-08	1.34762e-08	1.32845e-08	1.31675e-08	1.3197e-08	1.32595e-08	1.33816e-08	1.34299e-08	1.34447e-08
314	3.35512e-09	1.00131e-09	1.96589e-09	3.82839e-09	4.79308e-09	5.791e-09	6.47748e-09	6.96601e-09	7.55702e-09	8.01294e-09	8.43087e-09	8.90858e-09	9.0246e-09	9.16273e-09	9.44279e-09	9.63664e-09	9.67147e-09	9.84788e-09	1.00175e-08	1.02317e-08	9.98469e-09	9.6094e-09	8.66076e-09	8.30613e-09	8.51536e-09	9.43162e-09	1.18481e-08	1.27245e-08	1.33267e-08	1.36625e-08	1.41112e-08	1.44649e-08	1.45622e-08	1.44026e-08	1.38634e-08	1.37441e-08	1.37254e-08	1.38639e-08	1.42237e-08	1.43896e-08	1.43528e-08	1.42354e-08	1.39573e-08	1.38758e-08	1.3791e-08	1.38545e-08	1.4083e-08	1.41683e-08	1.41351e-08
315	9.99176e-09	4.0211e-09	3.75776e-10	2.43132e-09	3.65597e-09	4.9472e-09	5.3318e-09	6.49944e-09	8.26935e-09	8.87205e-09	8.1009e-09	8.23257e-09	9.06854e-09	9.26763e-09	8.97603e-09	9.07538e-09	9.48234e-09	9.67336e-09	9.67784e-09	9.53626e-09	9.44221e-09	8.73102e-09	7.33699e-09	7.11561e-09	7.90539e-09	9.15296e-09	1.14274e-08	1.3102e-08	1.46411e-08	1.54036e-08	1.50321e-08	1.51634e-08	1.55292e-08	1.54393e-08	1.48815e-08	1.46579e-08	1.46735e-08	1.47857e-08	1.50482e-08	1.51771e-08	1.52398e-08	1.51177e-08	1.48616e-08	1.46877e-08	1.4644e-08	1.46932e-08	1.49633e-08	1.50368e-08	1.49983e-08
316	1.52788e-08	6.91266e-09	1.90431e-09	1.11664e-09	2.85065e-09	4.31811e-09	5.12535e-09	6.43132e-09	7.47796e-09	8.15386e-09	8.05099e-09	8.18065e-09	8.71425e-09	9.00416e-09	9.01711e-09	9.20172e-09	9.48588e-09	9.73452e-09	9.7491e-09	9.58116e-09	9.64277e-09	8.98845e-09	8.18861e-09	8.02695e-09	8.56292e-09	9.80809e-09	1.12173e-08	1.28414e-08	1.36143e-08	1.43661e-08	1.40029e-08	1.41457e-08	1.44059e-08	1.43521e-08	1.40903e-08	1.38523e-08	1.38498e-08	1.39802e-08	1.40812e-08	1.4228e-08	1.42767e-08	1.41833e-08	1.40303e-08	1.38519e-08	1.38352e-08	1.39257e-08	1.40431e-08	1.41415e-08	1.41319e-08
317	1.6665e-08	9.07147e-09	3.88242e-09	1.90361e-10	1.7861e-09	3.69305e-09	5.28267e-09	6.04156e-09	5.70676e-09	6.33641e-09	7.85275e-09	8.4501e-09	8.24202e-09	8.48281e-09	9.0755e-09	9.32815e-09	9.25267e-09	9.39162e-09	9.72616e-09	9.85496e-09	9.86858e-09	9.77901e-09	9.68056e-09	9.60932e-09	9.53349e-09	9.87251e-09	1.07631e-08	1.10933e-08	1.09192e-08	1.10224e-08	1.12778e-08	1.1388e-08	1.13331e-08	1.13573e-08	1.14319e-08	1.14512e-08	1.14309e-08	1.14563e-08	1.15529e-08	1.15828e-08	1.15764e-08	1.15567e-08	1.15778e-08	1.15633e-08	1.15788e-08	1.15854e-08	1.16494e-08	1.16555e-08	1.16593e-08
318	1.86217e-08	1.04105e-08	6.46729e-09	2.41862e-09	7.66543e-10	2.88298e-09	4.48069e-09	5.3188e-09	5.82244e-09	6.50471e-09	7.55119e-09	8.2111e-09	8.36002e-09	8.64969e-09	8.87106e-09	9.17764e-09	9.20194e-09	9.36376e-09	9.5381e-09	9.71976e-09	9.87462e-09	9.80093e-09	1.01486e-08	1.01013e-08	9.92999e-09	1.02601e-08	1.00478e-08	1.03943e-08	9.89261e-09	9.9896e-09	9.90712e-09	1.00271e-08	9.96495e-09	9.99368e-09	1.02891e-08	1.03431e-08	1.03574e-08	1.03899e-08	1.02659e-08	1.03257e-08	1.02881e-08	1.02909e-08	1.05032e-08	1.05371e-08	1.05395e-08	1.05654e-08	1.04715e-08	1.05173e-08	1.04953e-08
319	1.73722e-08	9.69238e-09	9.22769e-09	5.92009e-09	6.34343e-10	2.11833e-09	2.77373e-09	4.38847e-09	6.58824e-09	7.54297e-09	7.28244e-09	7.69754e-09	8.90856e-09	9.25687e-09	8.71881e-09	8.8168e-09	9.36765e-09	9.51419e-09	9.4255e-09	9.47116e-09	9.71942e-09	9.88409e-09	9.91354e-09	1.0053e-08	1.03263e-08	1.01404e-08	9.56545e-09	9.36639e-09	9.66982e-09	9.54662e-09	9.10472e-09	8.99262e-09	9.14547e-09	9.27756e-09	9.50034e-09	9.63461e-09	9.75574e-09	9.71621e-09	9.49288e-09	9.42367e-09	9.49533e-09	9.57579e-09	9.77091e-09	9.86416e-09	9.94042e-09	9.90481e-09	9.74653e-09	9.69945e-09	9.75297e-09
320	1.49116e-08	1.06145e-08	8.32376e-09	4.85423e-09	2.03862e-09	9.94816e-10	2.60596e-09	4.37796e-09	5.72142e-09	6.85858e-09	7.16441e-09	7.70156e-09	8.53364e-09	8.90932e-09	8.62359e-09	8.70116e-09	9.0773e-09	9.3027e-09	9.40106e-09	9.52202e-09	9.70533e-09	9.89422e-09	9.93801e-09	1.00475e-08	1.02296e-08	1.00842e-08	9.66119e-09	9.49884e-09	9.76937e-09	9.66484e-09	9.3598e-09	9.2256e-09	9.31721e-09	9.48027e-09	9.68942e-09	9.85218e-09	9.93584e-09	9.91153e-09	9.74735e-09	9.66172e-09	9.70481e-09	9.82979e-09	9.96824e-09	1.00987e-08	1.01594e-08	1.01409e-08	9.99307e-09	9.931e-09	9.96495e-09
321	1.30693e-08	9.52895e-09	3.73504e-09	1.49652e-09	1.8002e-09	3.25285e-10	3.48156e-09	4.92326e-09	4.33429e-09	5.01825e-09	6.73723e-09	7.38192e-09	7.1338e-09	7.45231e-09	8.19392e-09	8.50427e-09	8.40219e-09	8.59227e-09	9.12248e-09	9.30142e-09	9.24757e-09	9.34317e-09	9.63057e-09	9.72493e-09	9.67946e-09	9.74642e-09	1.00083e-08	1.00896e-08	1.0058e-08	1.00863e-08	1.02086e-08	1.02376e-08	1.01988e-08	1.02739e-08	1.05078e-08	1.05901e-08	1.05609e-08	1.05789e-08	1.06393e-08	1.06559e-08	1.06465e-08	1.06856e-08	1.08505e-08	1.08974e-08	1.0895e-08	1.09114e-08	1.09514e-08	1.09678e-08	1.0973e-08
322	1.33787e-08	9.49284e-09	4.38189e-09	1.88671e-09	4.93314e-10	1.07303e-09	2.77834e-09	4.29817e-09	4.48499e-09	5.20413e-09	6.13671e-09	6.8432e-09	6.92147e-09	7.28642e-09	7.83988e-09	8.20723e-09	8.27227e-09	8.50227e-09	8.84956e-09	9.0744e-09	9.11641e-09	9.23554e-09	9.47687e-09	9.62333e-09	9.63262e-09	9.73109e-09	9.9433e-09	1.00694e-08	1.00842e-08	1.01081e-08	1.03263e-08	1.0376e-08	1.03852e-08	1.04695e-08	1.05356e-08	1.06431e-08	1.06445e-08	1.06602e-08	1.07762e-08	1.08178e-08	1.08083e-08	1.0871e-08	1.09336e-08	1.10208e-08	1.10027e-08	1.1025e-08	1.11049e-08	1.11478e-08	1.11235e-08
323	1.2403e-08	1.03737e-08	6.22158e-09	3.01154e-09	7.10112e-10	2.45758e-09	1.46445e-09	2.26732e-09	5.23564e-09	6.1436e-09	5.31994e-09	5.69374e-09	7.00971e-09	7.46315e-09	7.33874e-09	7.58408e-09	8.32473e-09	8.59211e-09	8.44951e-09	8.60736e-09	9.06025e-09	9.23314e-09	9.31661e-09	9.45057e-09	9.76869e-09	9.83437e-09	9.61511e-09	9.64906e-09	9.86556e-09	9.93719e-09	9.98136e-09	1.00583e-08	1.02527e-08	1.0306e-08	1.02155e-08	1.02604e-08	1.04198e-08	1.04707e-08	1.04777e-08	1.05195e-08	1.06496e-08	1.06885e-08	1.06717e-08	1.07065e-08	1.08233e-08	1.0851e-08	1.08514e-08	1.08685e-08	1.09535e-08
324	1.16022e-08	9.34717e-09	5.77281e-09	2.42261e-09	8.34056e-10	1.24571e-09	1.48018e-09	2.34318e-09	4.43368e-09	5.41595e-09	5.28854e-09	5.68642e-09	6.61832e-09	7.23488e-09	7.43334e-09	7.83098e-09	8.3807e-09	8.66269e-09	8.68515e-09	8.81246e-09	9.12099e-09	9.36174e-09	9.41736e-09	9.61925e-09	9.85263e-09	9.94576e-09	9.75985e-09	9.76885e-09	9.90902e-09	1.00216e-08	1.00978e-08	1.02057e-08	1.03489e-08	1.04064e-08	1.03349e-08	1.03496e-08	1.04406e-08	1.0517e-08	1.05562e-08	1.06276e-08	1.07251e-08	1.07868e-08	1.07524e-08	1.07773e-08	1.0849e-08	1.09184e-08	1.09214e-08	1.09752e-08	1.10449e-08
325	8.80137e-09	6.69985e-09	2.61603e-09	1.20799e-09	2.05762e-09	8.55412e-10	2.91343e-09	4.14511e-09	3.50059e-09	4.24319e-09	6.24456e-09	6.97853e-09	6.70599e-09	7.06749e-09	7.93163e-09	8.27067e-09	8.15395e-09	8.4614e-09	9.20025e-09	9.48702e-09	9.42166e-09	9.48338e-09	9.70595e-09	9.77098e-09	9.76194e-09	9.85615e-09	1.01623e-08	1.0255e-08	1.02271e-08	1.02678e-08	1.04288e-08	1.0474e-08	1.04369e-08	1.05073e-08	1.07051e-08	1.07724e-08	1.07361e-08	1.07718e-08	1.08965e-08	1.09353e-08	1.09105e-08	1.09622e-08	1.11166e-08	1.11666e-08	1.11502e-08	1.11684e-08	1.12624e-08	1.12845e-08	1.12791e-08
326	8.40046e-09	6.13124e-09	3.46291e-09	1.96596e-09	1.90789e-09	6.84251e-10	2.19365e-09	3.53822e-09	3.72844e-09	4.45828e-09	5.98503e-09	6.76742e-09	6.91771e-09	7.30793e-09	7.69168e-09	8.07195e-09	8.16424e-09	8.4966e-09	9.01168e-09	9.33362e-09	9.35326e-09	9.44889e-09	9.65222e-09	9.75818e-09	9.70556e-09	9.82765e-09	1.01893e-08	1.03252e-08	1.03079e-08	1.0367e-08	1.04161e-08	1.04879e-08	1.04743e-08	1.05518e-08	1.07404e-08	1.08312e-08	1.08282e-08	1.08729e-08	1.09088e-08	1.09692e-08	1.09672e-08	1.10267e-08	1.11673e-08	1.12445e-08	1.12301e-08	1.12615e-08	1.12984e-08	1.13489e-08	1.13282e-08
327	9.16454e-09	7.88507e-09	6.87969e-09	4.9707e-09	6.95285e-10	9.78957e-10	3.62785e-10	1.47944e-09	4.27644e-09	5.32979e-09	5.20758e-09	5.82641e-09	7.27892e-09	7.7475e-09	7.17097e-09	7.40917e-09	8.24352e-09	8.55221e-09	8.44051e-09	8.60028e-09	9.0978e-09	9.31472e-09	9.35488e-09	9.4695e-09	9.67781e-09	9.80274e-09	1.0037e-08	1.01723e-08	1.04175e-08	1.04567e-08	1.0272e-08	1.0303e-08	1.04909e-08	1.05587e-08	1.06264e-08	1.07034e-08	1.08824e-08	1.09131e-08	1.07771e-08	1.0806e-08	1.09524e-08	1.10105e-08	1.10614e-08	1.11154e-08	1.12398e-08	1.12679e-08	1.12011e-08	1.12154e-08	1.13005e-08
328	8.81852e-09	7.23526e-09	6.15886e-09	4.10263e-09	1.2611e-09	5.64446e-10	6.18697e-10	1.79459e-09	3.67082e-09	4.88871e-09	5.25194e-09	5.96335e-09	6.95112e-09	7.44671e-09	7.10994e-09	7.33539e-09	7.91253e-09	8.31624e-09	8.42976e-09	8.69221e-09	9.06449e-09	9.28197e-09	9.38094e-09	9.48014e-09	9.64007e-09	9.82742e-09	1.01011e-08	1.02986e-08	1.04893e-08	1.05447e-08	1.0364e-08	1.038e-08	1.0513e-08	1.06265e-08	1.07139e-08	1.08304e-08	1.09673e-08	1.10104e-08	1.08797e-08	1.08947e-08	1.09902e-08	1.10779e-08	1.12059e-08	1.12909e-08	1.13812e-08	1.14213e-08	1.12772e-08	1.12808e-08	1.13313e-08
329	6.16042e-09	4.72782e-09	1.69403e-09	7.47943e-10	1.38802e-09	4.07132e-10	2.80642e-09	3.8315e-09	3.30246e-09	3.96348e-09	5.7916e-09	6.45632e-09	6.17271e-09	6.52205e-09	7.5382e-09	7.86603e-09	7.72225e-09	7.98312e-09	8.64898e-09	8.90231e-09	8.81451e-09	8.99562e-09	9.49638e-09	9.6772e-09	9.61623e-09	9.75588e-09	1.01527e-08	1.02931e-08	1.02675e-08	1.03261e-08	1.0545e-08	1.06072e-08	1.05915e-08	1.06524e-08	1.08667e-08	1.09328e-08	1.0914e-08	1.09489e-08	1.10769e-08	1.11124e-08	1.10721e-08	1.11582e-08	1.14001e-08	1.14882e-08	1.14699e-08	1.1448e-08	1.14263e-08	1.14035e-08	1.14086e-08
330	6.16562e-09	4.57676e-09	2.1605e-09	1.13681e-09	1.05559e-09	1.09371e-10	2.33147e-09	3.43371e-09	3.46501e-09	4.1159e-09	5.19037e-09	5.91272e-09	5.96546e-09	6.33099e-09	7.32186e-09	7.69431e-09	7.70486e-09	7.99079e-09	8.3548e-09	8.64305e-09	8.70133e-09	8.91923e-09	9.26475e-09	9.48738e-09	9.57043e-09	9.75442e-09	9.91326e-09	1.01e-08	1.00967e-08	1.01947e-08	1.04785e-08	1.05878e-08	1.05523e-08	1.06524e-08	1.07376e-08	1.08433e-08	1.08113e-08	1.08605e-08	1.10187e-08	1.10739e-08	1.10829e-08	1.11778e-08	1.12501e-08	1.13512e-08	1.13439e-08	1.1318e-08	1.14921e-08	1.14788e-08	1.1449e-08
331	6.70112e-09	5.6789e-09	5.02302e-09	3.47414e-09	3.80802e-10	9.81e-10	7.43919e-10	1.663e-09	3.84656e-09	4.60204e-09	3.96988e-09	4.42361e-09	5.82001e-09	6.4194e-09	6.74424e-09	7.1316e-09	7.96389e-09	8.22017e-09	7.92172e-09	8.12798e-09	8.7589e-09	8.96221e-09	8.89366e-09	9.06833e-09	9.63569e-09	9.78897e-09	9.52213e-09	9.59561e-09	9.93521e-09	1.00845e-08	1.02762e-08	1.03873e-08	1.06313e-08	1.06675e-08	1.05198e-08	1.05407e-08	1.07214e-08	1.07832e-08	1.08757e-08	1.09632e-08	1.11711e-08	1.11978e-08	1.09797e-08	1.09731e-08	1.10487e-08	1.11746e-08	1.15178e-08	1.16118e-08	1.15855e-08
332	6.20286e-09	4.986e-09	4.34177e-09	2.67991e-09	6.39631e-10	8.14249e-10	1.02113e-09	1.94068e-09	3.36804e-09	4.19044e-09	4.06844e-09	4.52969e-09	5.52895e-09	6.27833e-09	6.75981e-09	7.26896e-09	7.8951e-09	8.17839e-09	8.01031e-09	8.21341e-09	8.65731e-09	8.97206e-09	9.06889e-09	9.36148e-09	9.77089e-09	9.94742e-09	9.76788e-09	9.85757e-09	1.01004e-08	1.03262e-08	1.05061e-08	1.07019e-08	1.08997e-08	1.09822e-08	1.08349e-08	1.08724e-08	1.10111e-08	1.11297e-08	1.12084e-08	1.13393e-08	1.14983e-08	1.15309e-08	1.13143e-08	1.12831e-08	1.13321e-08	1.14585e-08	1.18241e-08	1.19147e-08	1.19025e-08
333	3.82782e-09	2.6863e-09	4.95134e-10	4.45699e-10	2.76152e-10	7.05899e-10	3.20567e-09	4.00977e-09	3.50142e-09	4.08835e-09	5.89342e-09	6.49723e-09	6.24579e-09	6.5665e-09	7.42373e-09	7.72892e-09	7.60938e-09	7.88645e-09	8.6238e-09	8.8906e-09	8.80027e-09	9.00474e-09	9.54638e-09	9.74492e-09	9.68442e-09	9.86606e-09	1.03503e-08	1.05286e-08	1.04971e-08	1.0593e-08	1.0887e-08	1.09846e-08	1.09851e-08	1.10658e-08	1.1337e-08	1.14202e-08	1.14251e-08	1.146e-08	1.16055e-08	1.16444e-08	1.16406e-08	1.1671e-08	1.17766e-08	1.18067e-08	1.17722e-08	1.18345e-08	1.19857e-08	1.20485e-08	1.20016e-08
334	3.84864e-09	2.54217e-09	8.8507e-10	1.23627e-10	2.10273e-10	1.01419e-09	2.88533e-09	3.76323e-09	3.83761e-09	4.42738e-09	5.9848e-09	6.64166e-09	6.70331e-09	7.0338e-09	7.29192e-09	7.64508e-09	7.67922e-09	7.96827e-09	8.69692e-09	8.99954e-09	9.02313e-09	9.24764e-09	9.51998e-09	9.74301e-09	9.75469e-09	9.95933e-09	1.04231e-08	1.06291e-08	1.0646e-08	1.07823e-08	1.09053e-08	1.10463e-08	1.10297e-08	1.11524e-08	1.14464e-08	1.1576e-08	1.15495e-08	1.16157e-08	1.16883e-08	1.1757e-08	1.17025e-08	1.17422e-08	1.19057e-08	1.19474e-08	1.19659e-08	1.2029e-08	1.19048e-08	1.19721e-08	1.2044e-08
335	4.47599e-09	3.74467e-09	3.20137e-09	2.01852e-09	6.2104e-10	1.60285e-09	1.39158e-09	2.24485e-09	4.27803e-09	5.16014e-09	5.42873e-09	6.07032e-09	7.3238e-09	7.63894e-09	6.8367e-09	6.97287e-09	7.72329e-09	8.10825e-09	8.46439e-09	8.79772e-09	9.39073e-09	9.58323e-09	9.29272e-09	9.44086e-09	9.896e-09	1.01269e-08	1.03052e-08	1.05046e-08	1.08941e-08	1.10085e-08	1.08187e-08	1.0888e-08	1.11622e-08	1.12953e-08	1.14567e-08	1.15619e-08	1.17688e-08	1.18229e-08	1.17425e-08	1.17587e-08	1.18528e-08	1.19008e-08	1.20474e-08	1.21302e-08	1.23148e-08	1.22575e-08	1.18299e-08	1.17949e-08	1.20084e-08
336	4.02586e-09	3.10942e-09	2.5383e-09	1.24799e-09	5.55137e-10	1.5967e-09	1.78666e-09	2.66829e-09	4.02762e-09	4.97107e-09	5.37031e-09	6.05418e-09	6.90874e-09	7.27335e-09	6.40236e-09	6.53628e-09	7.05825e-09	7.56041e-09	8.30657e-09	8.7305e-09	9.1669e-09	9.37633e-09	9.23592e-09	9.36421e-09	9.68704e-09	9.97024e-09	1.02678e-08	1.05265e-08	1.08003e-08	1.09171e-08	1.07778e-08	1.08534e-08	1.10383e-08	1.12138e-08	1.13903e-08	1.15426e-08	1.16886e-08	1.1758e-08	1.16726e-08	1.16846e-08	1.17492e-08	1.18322e-08	1.19814e-08	1.20918e-08	1.2218e-08	1.21889e-08	1.18938e-08	1.18682e-08	1.20019e-08
337	1.67693e-09	7.6624e-10	1.20499e-09	1.74996e-09	1.29779e-09	1.92918e-09	4.10389e-09	4.79424e-09	4.42408e-09	4.90682e-09	5.63849e-09	6.12778e-09	5.9988e-09	6.04844e-09	6.8678e-09	6.90117e-09	6.78966e-09	7.22785e-09	8.51191e-09	8.95518e-09	8.77513e-09	8.99967e-09	9.49958e-09	9.71097e-09	9.60411e-09	9.79782e-09	1.03218e-08	1.05129e-08	1.04401e-08	1.05644e-08	1.09009e-08	1.10242e-08	1.09785e-08	1.10932e-08	1.14031e-08	1.15205e-08	1.14991e-08	1.15635e-08	1.17616e-08	1.18288e-08	1.18151e-08	1.18617e-08	1.20181e-08	1.20689e-08	1.20451e-08	1.21012e-08	1.2284e-08	1.23427e-08	1.23111e-08
338	1.72358e-09	6.39586e-10	9.111e-10	1.50557e-09	1.58694e-09	2.22175e-09	4.0116e-09	4.69997e-09	4.7191e-09	5.21659e-09	4.84776e-09	5.39378e-09	5.24516e-09	5.29772e-09	6.39691e-09	6.47584e-09	6.4665e-09	6.92168e-09	8.11608e-09	8.61084e-09	8.78011e-09	9.00202e-09	9.34613e-09	9.57011e-09	9.64449e-09	9.84878e-09	1.01431e-08	1.03452e-08	1.03997e-08	1.05305e-08	1.08558e-08	1.09867e-08	1.1028e-08	1.11651e-08	1.13453e-08	1.14856e-08	1.15111e-08	1.15965e-08	1.17936e-08	1.18835e-08	1.19078e-08	1.19721e-08	1.20743e-08	1.21417e-08	1.21398e-08	1.22039e-08	1.23965e-08	1.2465e-08	1.24368e-08
339	2.31203e-09	1.78693e-09	1.31911e-09	3.70854e-10	1.80811e-09	2.69958e-09	3.11984e-09	3.87413e-09	5.12844e-09	5.3128e-09	3.3399e-09	3.17805e-09	3.89216e-09	4.24431e-09	4.94059e-09	5.30204e-09	6.28416e-09	6.78938e-09	7.37692e-09	8.02486e-09	8.90415e-09	9.24891e-09	9.07923e-09	9.26453e-09	9.80896e-09	1.00242e-08	9.86583e-09	1.00321e-08	1.04517e-08	1.06498e-08	1.07476e-08	1.0916e-08	1.12389e-08	1.13756e-08	1.12924e-08	1.14034e-08	1.16631e-08	1.17861e-08	1.18571e-08	1.19515e-08	1.21454e-08	1.22287e-08	1.22003e-08	1.22684e-08	1.24138e-08	1.24843e-08	1.25459e-08	1.25978e-08	1.27028e-08
340	1.95632e-09	1.15004e-09	6.45866e-10	6.38334e-10	1.93345e-09	2.82376e-09	3.4365e-09	4.17866e-09	4.91592e-09	5.19947e-09	3.97867e-09	3.90079e-09	4.47126e-09	4.89707e-09	5.51598e-09	5.86685e-09	6.63554e-09	7.17542e-09	7.62268e-09	8.26037e-09	8.83353e-09	9.26269e-09	9.28365e-09	9.52285e-09	9.90361e-09	1.01077e-08	1.00493e-08	1.01819e-08	1.04666e-08	1.06907e-08	1.08705e-08	1.10631e-08	1.12777e-08	1.14004e-08	1.13811e-08	1.14855e-08	1.16474e-08	1.17842e-08	1.18864e-08	1.20028e-08	1.21344e-08	1.22241e-08	1.22218e-08	1.22894e-08	1.23859e-08	1.24638e-08	1.25259e-08	1.25889e-08	1.26661e-08
341	7.41771e-10	1.53784e-09	2.89848e-09	3.3256e-09	2.92495e-09	3.43721e-09	5.09647e-09	5.63052e-09	5.27778e-09	5.68932e-09	6.89615e-09	7.335e-09	7.19385e-09	7.31547e-09	7.83424e-09	7.94321e-09	7.84167e-09	8.16261e-09	9.04557e-09	9.35555e-09	9.22817e-09	9.40994e-09	9.85521e-09	1.00281e-08	9.9393e-09	1.01311e-08	1.06374e-08	1.08169e-08	1.07354e-08	1.08503e-08	1.11285e-08	1.12395e-08	1.11664e-08	1.12883e-08	1.16055e-08	1.17276e-08	1.16719e-08	1.17504e-08	1.19448e-08	1.20236e-08	1.19855e-08	1.20561e-08	1.22533e-08	1.23262e-08	1.22993e-08	1.23404e-08	1.24496e-08	1.24922e-08	1.24795e-08
342	8.46123e-10	1.79829e-09	2.76833e-09	3.23745e-09	3.22094e-09	3.67527e-09	6.00742e-09	6.52667e-09	6.23245e-09	6.66366e-09	7.88785e-09	8.3595e-09	9.40324e-09	9.53818e-09	8.44114e-09	8.59831e-09	8.49772e-09	8.81885e-09	9.3421e-09	9.69342e-09	9.60304e-09	9.78821e-09	9.90553e-09	1.0106e-08	1.01034e-08	1.02891e-08	1.07637e-08	1.0948e-08	1.09768e-08	1.10801e-08	1.1166e-08	1.12683e-08	1.13033e-08	1.141e-08	1.1704e-08	1.18122e-08	1.18491e-08	1.19298e-08	1.19993e-08	1.20816e-08	1.20967e-08	1.21772e-08	1.23262e-08	1.24124e-08	1.24159e-08	1.24681e-08	1.25156e-08	1.25718e-08	1.25729e-08
343	4.8595e-10	1.03658e-09	1.42044e-09	2.10895e-09	3.17082e-09	4.51389e-09	6.70336e-09	7.82541e-09	8.12179e-09	8.46653e-09	8.95513e-09	1.00782e-08	1.29117e-08	1.2776e-08	9.13792e-09	8.29246e-09	9.05941e-09	9.25035e-09	9.33202e-09	9.57528e-09	1.01544e-08	1.02513e-08	9.78288e-09	9.83881e-09	1.03052e-08	1.05302e-08	1.0709e-08	1.0904e-08	1.12798e-08	1.13745e-08	1.11162e-08	1.11833e-08	1.14468e-08	1.16052e-08	1.17482e-08	1.19011e-08	1.21397e-08	1.22121e-08	1.20595e-08	1.21125e-08	1.23071e-08	1.23891e-08	1.24064e-08	1.24742e-08	1.26402e-08	1.26842e-08	1.25906e-08	1.26174e-08	1.27224e-08
344	1.26928e-09	1.92936e-09	2.17234e-09	2.9033e-09	3.55046e-09	4.94125e-09	6.37303e-09	7.46303e-09	7.44339e-09	7.68435e-09	8.22428e-09	9.33739e-09	1.11909e-08	1.09446e-08	8.81611e-09	8.03474e-09	8.77424e-09	9.08569e-09	9.20314e-09	9.51238e-09	9.91493e-09	1.00429e-08	9.557e-09	9.59845e-09	9.9363e-09	1.02302e-08	1.05495e-08	1.0779e-08	1.10567e-08	1.11642e-08	1.09441e-08	1.0991e-08	1.11686e-08	1.13364e-08	1.16637e-08	1.18218e-08	1.19779e-08	1.20402e-08	1.19224e-08	1.19799e-08	1.21083e-08	1.22005e-08	1.22286e-08	1.23149e-08	1.24297e-08	1.24731e-08	1.23321e-08	1.2347e-08	1.24134e-08
345	3.14159e-09	3.85547e-09	4.66839e-09	4.9221e-09	4.73179e-09	4.88117e-09	5.42655e-09	5.54441e-09	5.33128e-09	5.56497e-09	6.53277e-09	6.89242e-09	6.71725e-09	7.12232e-09	8.52773e-09	8.98959e-09	8.8275e-09	9.05256e-09	9.09329e-09	9.29309e-09	9.27188e-09	9.33082e-09	9.95481e-09	1.00013e-08	9.95551e-09	1.01527e-08	1.04374e-08	1.06282e-08	1.05626e-08	1.06135e-08	1.09432e-08	1.09859e-08	1.09086e-08	1.10784e-08	1.13445e-08	1.15147e-08	1.1435e-08	1.14714e-08	1.17137e-08	1.17508e-08	1.17233e-08	1.17685e-08	1.18188e-08	1.18673e-08	1.18645e-08	1.18612e-08	1.19345e-08	1.19326e-08	1.19123e-08
346	3.54762e-09	4.26073e-09	5.25287e-09	5.45443e-09	5.18703e-09	5.30778e-09	4.5895e-09	4.64082e-09	4.76384e-09	5.06539e-09	6.0546e-09	6.36036e-09	5.23774e-09	5.79591e-09	8.94214e-09	9.42755e-09	9.85519e-09	1.00831e-08	9.20033e-09	9.44512e-09	9.57054e-09	9.67915e-09	1.04173e-08	1.05236e-08	1.06487e-08	1.08813e-08	1.07052e-08	1.09478e-08	1.11289e-08	1.11726e-08	1.13836e-08	1.14255e-08	1.16664e-08	1.17985e-08	1.16983e-08	1.18301e-08	1.21001e-08	1.21277e-08	1.24277e-08	1.24563e-08	1.34637e-08	1.35373e-08	1.16998e-08	1.17787e-08	1.16622e-08	1.16845e-08	1.1759e-08	1.17836e-08	1.17712e-08
347	3.74594e-09	4.63631e-09	5.2708e-09	5.78155e-09	6.36423e-09	5.96831e-09	4.41477e-09	4.29334e-09	5.60307e-09	6.10398e-09	6.41834e-09	6.27586e-09	5.097e-09	5.87386e-09	9.40985e-09	1.10015e-08	1.17061e-08	1.17076e-08	9.77012e-09	9.57292e-09	1.02387e-08	1.05094e-08	1.10861e-08	1.1367e-08	1.21152e-08	1.219e-08	1.14136e-08	1.15148e-08	1.21287e-08	1.22762e-08	1.21986e-08	1.23375e-08	1.29669e-08	1.30741e-08	1.24225e-08	1.25429e-08	1.31102e-08	1.33905e-08	1.34674e-08	1.42424e-08	1.67194e-08	1.62367e-08	1.22972e-08	1.10713e-08	1.151e-08	1.14783e-08	1.15556e-08	1.15789e-08	1.17027e-08
348	3.25665e-09	4.11854e-09	4.82222e-09	5.24839e-09	5.87254e-09	5.38404e-09	4.45612e-09	4.51125e-09	5.74556e-09	6.2678e-09	6.38156e-09	6.22785e-09	5.60154e-09	6.40522e-09	8.85609e-09	1.0433e-08	1.05921e-08	1.05699e-08	9.27068e-09	9.18045e-09	9.61838e-09	9.93882e-09	1.05155e-08	1.08722e-08	1.14584e-08	1.15588e-08	1.09915e-08	1.11245e-08	1.14988e-08	1.16885e-08	1.17798e-08	1.19291e-08	1.23498e-08	1.2415e-08	1.19684e-08	1.20407e-08	1.23775e-08	1.26398e-08	1.27715e-08	1.35795e-08	1.53442e-08	1.48863e-08	1.25111e-08	1.13376e-08	1.17628e-08	1.18026e-08	1.19374e-08	1.20015e-08	1.20859e-08
349	2.93265e-09	3.45161e-09	3.88467e-09	4.30709e-09	4.35277e-09	4.75248e-09	5.84303e-09	6.28876e-09	6.50327e-09	6.70513e-09	7.18297e-09	7.32982e-09	7.35204e-09	7.57408e-09	8.05835e-09	8.21424e-09	8.10156e-09	8.2604e-09	8.74187e-09	8.97275e-09	8.92651e-09	9.02085e-09	9.50951e-09	9.67316e-09	9.62857e-09	9.85109e-09	1.02899e-08	1.0481e-08	1.0428e-08	1.04898e-08	1.07865e-08	1.08437e-08	1.07363e-08	1.08193e-08	1.10461e-08	1.11256e-08	1.10138e-08	1.10616e-08	1.12302e-08	1.13016e-08	1.11864e-08	1.1506e-08	1.23914e-08	1.27039e-08	1.26173e-08	1.26832e-08	1.28882e-08	1.29552e-08	1.29379e-08
350	2.84361e-09	3.22362e-09	3.84878e-09	4.07577e-09	4.29989e-09	4.83972e-09	6.15665e-09	6.59923e-09	6.59274e-09	6.83774e-09	7.2626e-09	7.45594e-09	7.66742e-09	7.80277e-09	7.80852e-09	7.97021e-09	7.68461e-09	7.94705e-09	8.73716e-09	8.97411e-09	8.8075e-09	8.97031e-09	9.44564e-09	9.63684e-09	9.49864e-09	9.75676e-09	1.03168e-08	1.05398e-08	1.03759e-08	1.04935e-08	1.08155e-08	1.09078e-08	1.07414e-08	1.08428e-08	1.11502e-08	1.12403e-08	1.10582e-08	1.10971e-08	1.11807e-08	1.11986e-08	9.9977e-09	1.02922e-08	1.32034e-08	1.35432e-08	1.38014e-08	1.38733e-08	1.39257e-08	1.39978e-08	1.41224e-08
351	4.00332e-09	4.4857e-09	4.60281e-09	4.95116e-09	5.34738e-09	5.79939e-09	6.23891e-09	6.64588e-09	7.17255e-09	7.41795e-09	7.60989e-09	7.78161e-09	8.07594e-09	8.21555e-09	8.22417e-09	8.40026e-09	8.66588e-09	8.86968e-09	9.43018e-09	9.62555e-09	9.80709e-09	9.95332e-09	9.93583e-09	1.00928e-08	1.02637e-08	1.04723e-08	1.09151e-08	1.11137e-08	1.12795e-08	1.14004e-08	1.14493e-08	1.15342e-08	1.1632e-08	1.17271e-08	1.19609e-08	1.2031e-08	1.20939e-08	1.20828e-08	1.20474e-08	1.15472e-08	9.69336e-09	1.03666e-08	1.39895e-08	1.54118e-08	1.55884e-08	1.58056e-08	1.55171e-08	1.55872e-08	1.5927e-08
352	4.42267e-09	4.87962e-09	5.16534e-09	5.31696e-09	5.73038e-09	6.00307e-09	6.38387e-09	6.75113e-09	7.19491e-09	7.51248e-09	7.65556e-09	7.89755e-09	8.13631e-09	8.30384e-09	8.28415e-09	8.46284e-09	8.80852e-09	9.03723e-09	9.47809e-09	9.68056e-09	9.93638e-09	1.0086e-08	9.96443e-09	1.01449e-08	1.03763e-08	1.06107e-08	1.09588e-08	1.11835e-08	1.14137e-08	1.158e-08	1.15241e-08	1.16786e-08	1.18415e-08	1.20156e-08	1.2193e-08	1.23352e-08	1.2426e-08	1.24455e-08	1.23166e-08	1.18139e-08	1.04958e-08	1.11224e-08	1.3412e-08	1.47159e-08	1.46759e-08	1.48233e-08	1.46163e-08	1.46489e-08	1.48937e-08
353	4.95236e-09	5.47032e-09	5.94638e-09	6.19106e-09	6.08177e-09	6.33958e-09	6.83216e-09	7.17708e-09	7.37285e-09	7.66318e-09	8.27493e-09	8.46521e-09	8.5831e-09	8.6741e-09	8.94098e-09	9.08748e-09	9.14016e-09	9.34945e-09	9.80778e-09	1.00091e-08	1.00888e-08	1.02424e-08	1.0484e-08	1.06518e-08	1.07468e-08	1.09398e-08	1.12822e-08	1.14589e-08	1.1558e-08	1.17109e-08	1.19259e-08	1.20754e-08	1.21986e-08	1.23355e-08	1.26091e-08	1.27012e-08	1.27944e-08	1.27844e-08	1.27306e-08	1.26591e-08	1.2628e-08	1.25613e-08	1.24648e-08	1.24144e-08	1.2327e-08	1.2347e-08	1.24197e-08	1.24681e-08	1.239e-08
354	5.25427e-09	5.79602e-09	6.22962e-09	6.40106e-09	6.42781e-09	6.49953e-09	7.03193e-09	7.22681e-09	7.39596e-09	7.69659e-09	8.24837e-09	8.5283e-09	8.54049e-09	8.71796e-09	8.97379e-09	9.13729e-09	9.13621e-09	9.34246e-09	9.77934e-09	1.00127e-08	1.01188e-08	1.02904e-08	1.05479e-08	1.07335e-08	1.07861e-08	1.09959e-08	1.13513e-08	1.15532e-08	1.16255e-08	1.18005e-08	1.20085e-08	1.22035e-08	1.2217e-08	1.2431e-08	1.26863e-08	1.28547e-08	1.29198e-08	1.29714e-08	1.29979e-08	1.29889e-08	1.32059e-08	1.31612e-08	1.26396e-08	1.2588e-08	1.24551e-08	1.2455e-08	1.256e-08	1.25827e-08	1.24739e-08
355	5.71196e-09	6.41321e-09	6.75412e-09	7.00014e-09	7.2251e-09	7.33357e-09	7.2518e-09	7.4209e-09	7.7452e-09	8.00666e-09	8.33352e-09	8.64091e-09	9.07361e-09	9.2249e-09	9.38539e-09	9.44239e-09	9.62657e-09	9.73313e-09	9.88305e-09	1.00568e-08	1.02739e-08	1.04626e-08	1.06334e-08	1.07985e-08	1.10072e-08	1.11773e-08	1.13395e-08	1.15291e-08	1.17127e-08	1.1862e-08	1.20368e-08	1.21774e-08	1.24183e-08	1.2581e-08	1.27649e-08	1.29328e-08	1.30677e-08	1.31959e-08	1.32662e-08	1.33522e-08	1.34654e-08	1.3511e-08	1.34826e-08	1.34862e-08	1.35234e-08	1.35095e-08	1.35125e-08	1.34945e-08	1.3519e-08
356	6.08287e-09	6.68723e-09	7.0991e-09	7.31115e-09	7.39595e-09	7.41917e-09	7.31212e-09	7.32739e-09	7.75771e-09	7.89772e-09	8.2857e-09	8.5993e-09	9.06965e-09	9.38255e-09	9.41713e-09	9.61286e-09	9.79768e-09	9.94177e-09	9.97391e-09	1.01322e-08	1.04957e-08	1.06643e-08	1.07611e-08	1.0955e-08	1.1147e-08	1.13361e-08	1.15071e-08	1.16864e-08	1.17625e-08	1.19481e-08	1.22043e-08	1.24346e-08	1.26239e-08	1.28427e-08	1.27587e-08	1.29106e-08	1.30447e-08	1.31707e-08	1.31918e-08	1.3297e-08	1.3441e-08	1.35243e-08	1.3661e-08	1.37009e-08	1.37969e-08	1.38203e-08	1.36528e-08	1.36791e-08	1.3749e-08
357	6.48186e-09	7.09709e-09	7.6713e-09	7.88743e-09	7.92407e-09	7.94149e-09	8.16169e-09	8.20787e-09	7.98494e-09	8.22288e-09	8.53172e-09	8.91843e-09	9.20233e-09	9.49396e-09	1.00354e-08	1.01588e-08	1.02903e-08	1.03876e-08	1.06874e-08	1.08563e-08	1.08684e-08	1.10393e-08	1.12102e-08	1.13677e-08	1.15015e-08	1.17003e-08	1.19688e-08	1.20476e-08	1.21033e-08	1.22492e-08	1.25123e-08	1.27882e-08	1.29637e-08	1.30129e-08	1.31757e-08	1.3142e-08	1.32146e-08	1.32694e-08	1.33883e-08	1.34695e-08	1.34708e-08	1.36784e-08	1.37863e-08	1.39778e-08	1.40121e-08	1.3977e-08	1.40474e-08	1.4006e-08	1.40884e-08
358	7.06325e-09	7.59947e-09	8.01022e-09	8.13857e-09	8.15507e-09	8.1717e-09	8.32305e-09	8.31233e-09	8.13929e-09	8.21239e-09	8.47158e-09	8.70953e-09	8.9895e-09	9.27069e-09	9.93268e-09	1.0164e-08	1.03059e-08	1.05123e-08	1.08039e-08	1.1044e-08	1.07658e-08	1.09261e-08	1.11615e-08	1.1305e-08	1.1365e-08	1.16242e-08	1.18596e-08	1.2031e-08	1.22872e-08	1.24551e-08	1.25093e-08	1.27603e-08	1.27561e-08	1.28469e-08	1.31929e-08	1.32615e-08	1.33333e-08	1.34383e-08	1.36105e-08	1.36977e-08	1.3585e-08	1.37839e-08	1.36697e-08	1.38668e-08	1.37557e-08	1.37248e-08	1.39856e-08	1.39639e-08	1.40242e-08
359	7.25571e-09	8.30084e-09	8.73614e-09	8.92135e-09	9.14032e-09	9.17185e-09	9.2014e-09	9.19839e-09	9.33089e-09	9.26998e-09	9.11997e-09	9.22234e-09	9.31921e-09	9.684e-09	9.94841e-09	1.03548e-08	1.0751e-08	1.09691e-08	1.1228e-08	1.12334e-08	1.14659e-08	1.13776e-08	1.13381e-08	1.14137e-08	1.15719e-08	1.17316e-08	1.19115e-08	1.22073e-08	1.24601e-08	1.26312e-08	1.28015e-08	1.27679e-08	1.28528e-08	1.29986e-08	1.30865e-08	1.33269e-08	1.34716e-08	1.36176e-08	1.36999e-08	1.37343e-08	1.39269e-08	1.38148e-08	1.40485e-08	1.39088e-08	1.39122e-08	1.39538e-08	1.38561e-08	1.39919e-08	1.40775e-08
360	7.7337e-09	8.65668e-09	9.27293e-09	9.4311e-09	9.62626e-09	9.67168e-09	9.59335e-09	9.66864e-09	9.65144e-09	9.54215e-09	9.30529e-09	9.18551e-09	9.27288e-09	9.34078e-09	9.58329e-09	9.86391e-09	1.02828e-08	1.0593e-08	1.08968e-08	1.10932e-08	1.1307e-08	1.13999e-08	1.12997e-08	1.14469e-08	1.14607e-08	1.16086e-08	1.15899e-08	1.18214e-08	1.21268e-08	1.2314e-08	1.25069e-08	1.25755e-08	1.27124e-08	1.29278e-08	1.28866e-08	1.31213e-08	1.31616e-08	1.33136e-08	1.33054e-08	1.34715e-08	1.38344e-08	1.39991e-08	1.42021e-08	1.42828e-08	1.42935e-08	1.4386e-08	1.42958e-08	1.4427e-08	1.45169e-08
361	8.49577e-09	9.36007e-09	9.54038e-09	9.91664e-09	1.01498e-08	1.02003e-08	1.04099e-08	1.03081e-08	1.02344e-08	1.01973e-08	1.03302e-08	1.01875e-08	9.86713e-09	9.91538e-09	1.0031e-08	1.0285e-08	1.03625e-08	1.06816e-08	1.11489e-08	1.1385e-08	1.15784e-08	1.16882e-08	1.19502e-08	1.19183e-08	1.19207e-08	1.18899e-08	1.2039e-08	1.2139e-08	1.2301e-08	1.25305e-08	1.27093e-08	1.29499e-08	1.31606e-08	1.32424e-08	1.34652e-08	1.34196e-08	1.3449e-08	1.34594e-08	1.36254e-08	1.3834e-08	1.4047e-08	1.44098e-08	1.48234e-08	1.50187e-08	1.51104e-08	1.5081e-08	1.52058e-08	1.51988e-08	1.52604e-08
362	9.94564e-09	1.01367e-08	9.97011e-09	9.79148e-09	1.06023e-08	1.07841e-08	1.05095e-08	1.0361e-08	1.00576e-08	1.01548e-08	1.04627e-08	1.04409e-08	1.02478e-08	1.0126e-08	1.01014e-08	1.0167e-08	1.03201e-08	1.04843e-08	1.09311e-08	1.11946e-08	1.14194e-08	1.17034e-08	1.19001e-08	1.21014e-08	1.19009e-08	1.20267e-08	1.22064e-08	1.24118e-08	1.24502e-08	1.25859e-08	1.28544e-08	1.30122e-08	1.32126e-08	1.34073e-08	1.36343e-08	1.38266e-08	1.37101e-08	1.3903e-08	1.40607e-08	1.42111e-08	1.41436e-08	1.43695e-08	1.48604e-08	1.50982e-08	1.50595e-08	1.51769e-08	1.53373e-08	1.54495e-08	1.5373e-08
363	1.37491e-08	1.23794e-08	1.22251e-08	1.14613e-08	1.21938e-08	1.22468e-08	1.23776e-08	1.2022e-08	1.19348e-08	1.18438e-08	1.18123e-08	1.20547e-08	1.23181e-08	1.22728e-08	1.1894e-08	1.18579e-08	1.15293e-08	1.18806e-08	1.18873e-08	1.2195e-08	1.24614e-08	1.26231e-08	1.30193e-08	1.31269e-08	1.33435e-08	1.35402e-08	1.37343e-08	1.37416e-08	1.37784e-08	1.4001e-08	1.37174e-08	1.38341e-08	1.39722e-08	1.42297e-08	1.45636e-08	1.48931e-08	1.58161e-08	1.69376e-08	1.49289e-08	1.47253e-08	1.67324e-08	1.5874e-08	1.56258e-08	1.57278e-08	1.57241e-08	1.59031e-08	1.60023e-08	1.61498e-08	1.66114e-08
364	1.37102e-08	1.29024e-08	1.38309e-08	1.24057e-08	1.24103e-08	1.22895e-08	1.28064e-08	1.27715e-08	1.27276e-08	1.24223e-08	1.2222e-08	1.24619e-08	1.2829e-08	1.30814e-08	1.285e-08	1.2543e-08	1.20701e-08	1.22999e-08	1.2159e-08	1.22777e-08	1.25925e-08	1.27975e-08	1.30272e-08	1.31633e-08	1.34647e-08	1.40616e-08	1.40334e-08	1.41551e-08	1.41065e-08	1.41919e-08	1.3789e-08	1.38103e-08	1.40486e-08	1.42226e-08	1.43575e-08	1.49134e-08	1.57757e-08	1.72927e-08	1.58038e-08	1.57476e-08	1.72399e-08	1.6097e-08	1.56706e-08	1.55169e-08	1.53412e-08	1.53906e-08	1.53926e-08	1.56524e-08	1.60829e-08
365	1.17482e-08	1.34511e-08	1.37752e-08	1.35633e-08	1.17543e-08	1.19363e-08	1.16891e-08	1.16303e-08	1.17285e-08	1.17326e-08	1.19182e-08	1.10935e-08	1.21524e-08	1.27068e-08	1.35538e-08	1.29141e-08	1.2564e-08	1.3355e-08	1.24459e-08	1.22704e-08	1.26734e-08	1.28097e-08	1.28242e-08	1.27213e-08	1.29327e-08	1.31393e-08	1.34704e-08	1.36472e-08	1.43139e-08	1.47277e-08	1.41093e-08	1.4293e-08	1.53179e-08	1.45067e-08	1.43557e-08	1.44476e-08	1.47029e-08	1.40245e-08	1.69127e-08	1.71577e-08	1.50308e-08	1.6124e-08	1.72267e-08	1.69392e-08	1.56583e-08	1.52496e-08	1.52432e-08	1.53809e-08	1.56618e-08
366	1.59717e-08	1.63558e-08	1.59714e-08	1.58932e-08	1.53621e-08	1.49771e-08	1.39852e-08	1.3546e-08	1.35279e-08	1.40631e-08	1.38085e-08	1.34482e-08	1.37847e-08	1.39575e-08	1.43796e-08	1.43705e-08	1.44376e-08	1.47131e-08	1.45465e-08	1.43736e-08	1.49067e-08	1.48323e-08	1.4575e-08	1.36988e-08	1.39249e-08	1.45669e-08	1.39829e-08	1.42842e-08	1.53418e-08	1.54509e-08	1.57997e-08	1.60243e-08	1.62012e-08	1.63832e-08	1.63103e-08	1.60008e-08	1.54981e-08	1.39052e-08	1.54165e-08	1.60472e-08	1.52957e-08	1.73875e-08	1.78918e-08	1.80665e-08	1.82626e-08	1.83626e-08	1.85469e-08	1.85919e-08	1.81966e-08
367	1.73459e-08	1.74156e-08	1.5751e-08	1.65677e-08	1.76737e-08	1.90137e-08	1.32838e-08	1.34446e-08	1.34619e-08	1.37624e-08	1.37389e-08	1.47262e-08	1.65439e-08	1.25291e-08	1.28372e-08	1.39464e-08	1.57187e-08	1.75211e-08	1.437e-08	1.53936e-08	1.91124e-08	1.47579e-08	1.45608e-08	1.4943e-08	1.50719e-08	1.49109e-08	1.45558e-08	1.41412e-08	1.45427e-08	1.42472e-08	1.47743e-08	1.50521e-08	1.5442e-08	1.55184e-08	1.55134e-08	1.55986e-08	1.55943e-08	1.56721e-08	1.55236e-08	1.58218e-08	1.65006e-08	1.69532e-08	1.66116e-08	1.71245e-08	1.82572e-08	1.86679e-08	1.90354e-08	1.88197e-08	1.84639e-08
368	1.96483e-08	2.42446e-08	1.98646e-08	1.72519e-08	1.77835e-08	1.76656e-08	1.78617e-08	1.72792e-08	1.42878e-08	1.42882e-08	1.3494e-08	1.40156e-08	1.47674e-08	1.53861e-08	1.57192e-08	1.42132e-08	1.54075e-08	1.57369e-08	1.70904e-08	1.70272e-08	1.6758e-08	1.88199e-08	1.89316e-08	1.65281e-08	1.71e-08	1.96836e-08	1.50856e-08	1.47169e-08	1.71341e-08	1.35592e-08	1.34673e-08	1.49903e-08	1.96833e-08	1.89584e-08	1.88394e-08	1.93978e-08	2.11138e-08	2.1987e-08	2.23519e-08	2.23341e-08	2.20682e-08	2.08637e-08	1.71004e-08	1.66517e-08	1.74406e-08	1.78642e-08	1.81325e-08	1.85357e-08	1.86884e-08
369	2.30404e-08	2.12203e-08	1.68804e-08	2.15297e-08	1.93311e-08	1.29002e-08	1.33445e-08	1.56607e-08	1.81215e-08	1.78893e-08	1.48434e-08	1.32238e-08	1.04381e-08	1.17089e-08	1.43744e-08	1.63239e-08	1.58838e-08	1.10678e-08	1.283e-08	1.21272e-08	1.23742e-08	1.51902e-08	1.59982e-08	1.87116e-08	1.87212e-08	1.69512e-08	1.68471e-08	1.64472e-08	1.42967e-08	1.53995e-08	1.61064e-08	1.60146e-08	1.80763e-08	1.51429e-08	1.50023e-08	1.48513e-08	1.79195e-08	1.78892e-08	1.79272e-08	1.77684e-08	1.74282e-08	1.70722e-08	1.89762e-08	1.9361e-08	1.97121e-08	2.004e-08	2.03435e-08	2.06342e-08	2.07941e-08
370	2.04318e-08	1.98705e-08	1.67496e-08	1.87572e-08	1.41052e-08	9.2979e-09	1.1768e-08	1.40274e-08	1.37384e-08	1.28244e-08	1.02777e-08	1.0058e-08	8.77952e-09	1.09463e-08	1.26578e-08	1.21954e-08	1.09904e-08	7.55825e-09	9.02863e-09	1.00738e-08	1.10574e-08	1.11867e-08	1.18755e-08	1.30194e-08	1.28484e-08	1.16471e-08	1.17316e-08	1.23096e-08	1.08479e-08	1.27483e-08	1.32824e-08	1.28541e-08	1.18107e-08	1.00176e-08	1.03926e-08	1.08787e-08	1.22641e-08	1.18602e-08	1.18582e-08	1.18957e-08	1.18718e-08	1.22334e-08	1.37273e-08	1.40782e-08	1.42277e-08	1.4368e-08	1.44912e-08	1.4468e-08	1.45199e-08
371	2.32941e-08	1.58766e-08	9.03552e-09	0	2.94591e-11	5.61105e-09	5.42733e-09	0	0	3.36325e-11	6.10902e-09	6.85563e-09	6.37406e-09	5.46325e-09	0	0	1.92652e-11	5.11949e-09	5.85543e-09	5.33972e-09	0	0	0	0	0	1.49596e-11	6.72976e-09	7.60553e-09	7.35151e-09	8.12182e-09	8.32462e-09	7.14249e-09	9.98759e-12	6.37885e-09	7.27476e-09	6.58664e-09	0	0	0	0	0	0	0	0	0	0	0	0	3.84036e-12
372	1.67275e-08	2.98118e-11	4.08604e-09	0	0	0	0	0	0	0	0	0	0	0	0	0	0	0	0	0	0	0	0	0	0	0	0	0	0	0	0	0	0	0	0	0	0	0	0	0	0	0	0	0	0	0	0	0	0
373	0	0	0	0	0	0	0	0	0	0	0	0	0	0	0	0	0	0	0	0	0	0	0	0	0	0	0	0	0	0	0	0	0	0	0	0	0	0	0	0	0	0	0	0	0	0	0	0	0
374	0	0	0	0	0	0	0	0	0	0	0	0	0	0	0	0	0	0	0	0	0	0	0	0	0	0	0	0	0	0	0	0	0	0	0	0	0	0	0	0	0	0	0	0	0	0	0	0	0
375	0	0	0	0	0	0	0	0	0	0	0	0	0	0	0	0	0	0	0	0	0	0	0	0	0	0	0	0	0	0	0	0	0	0	0	0	0	0	0	0	0	0	0	0	0	0	0	0	0
376	0	0	0	0	0	0	0	0	0	0	0	0	0	0	0	0	0	0	0	0	0	0	0	0	0	0	0	0	0	0	0	0	0	0	0	0	0	0	0	0	0	0	0	0	0	0	0	0	0
377	0	0	0	0	0	0	0	0	0	0	0	0	0	0	0	0	0	0	0	0	0	0	0	0	0	0	0	0	0	0	0	0	0	0	0	0	0	0	0	0	0	0	0	0	0	0	0	0	0
378	0	0	0	0	0	0	0	0	0	0	0	0	0	0	0	0	0	0	0	0	0	0	0	0	0	0	0	0	0	0	0	0	0	0	0	0	0	0	0	0	0	0	0	0	0	0	0	0	0
379	0	0	0	0	0	0	0	0	0	0	0	0	0	0	0	0	0	0	0	0	0	0	0	0	0	0	0	0	0	0	0	0	0	0	0	0	0	0	0	0	0	0	0	0	0	0	0	0	0
380	0	0	0	0	0	0	0	0	0	0	0	0	0	0	0	0	0	0	0	0	0	0	0	0	0	0	0	0	0	0	4.99434e-09	4.95546e-09	0	0	0	0	0	5.41206e-09	6.80273e-09	7.4841e-09	7.23398e-09	7.0948e-09	6.86273e-09	7.69205e-09	8.22437e-09	8.5758e-09	8.68798e-09	8.80633e-09	8.87583e-09
381	0	0	0	0	0	0	0	0	0	0	0	0	0	0	0	4.50596e-09	4.68439e-09	0	0	0	5.94768e-09	6.52792e-09	6.82187e-09	6.8549e-09	0	0	6.61571e-09	0	0	8.52211e-09	8.70787e-09	7.82457e-09	9.64436e-09	1.19733e-08	1.25003e-08	9.97356e-09	7.12772e-11	9.15039e-09	1.05278e-08	1.10371e-08	1.06978e-08	1.0305e-08	9.64599e-09	1.27811e-08	1.38187e-08	1.44558e-08	1.45602e-08	1.47025e-08	1.47654e-08
382	0	0	0	0	0	4.12609e-09	0	0	0	0	5.20878e-09	0	6.68584e-09	7.37106e-09	7.917e-09	7.50996e-09	7.57389e-09	1.10574e-08	1.19394e-08	1.27893e-08	1.03472e-08	9.96975e-09	1.03301e-08	1.26353e-08	1.45746e-08	1.50585e-08	1.33587e-08	1.31308e-08	1.37911e-08	1.56217e-08	1.34822e-08	1.08125e-08	1.28134e-08	1.77808e-08	1.87958e-08	1.64827e-08	1.90161e-08	1.61962e-08	1.65169e-08	1.67208e-08	1.68297e-08	1.6016e-08	1.27639e-08	1.73633e-08	1.87336e-08	1.95803e-08	1.97244e-08	1.99091e-08	1.99521e-08
383	2.051e-08	1.19587e-08	9.08382e-09	8.74476e-09	9.09424e-09	7.34148e-09	8.8423e-09	8.88172e-09	9.13278e-09	9.73174e-09	1.02167e-08	1.11689e-08	1.2077e-08	1.04609e-08	1.07735e-08	1.12109e-08	9.64641e-09	1.60711e-08	1.75386e-08	1.80951e-08	1.41661e-08	1.49962e-08	1.5375e-08	1.81359e-08	2.11974e-08	2.17069e-08	1.97025e-08	1.98876e-08	2.04032e-08	1.95589e-08	1.87695e-08	1.66923e-08	1.78543e-08	1.86151e-08	1.80993e-08	2.26053e-08	2.69733e-08	1.95741e-08	2.12971e-08	2.18401e-08	2.34624e-08	2.18291e-08	1.87944e-08	1.86327e-08	1.73349e-08	1.7354e-08	1.76041e-08	1.77728e-08	1.78341e-08
384	2.34825e-08	1.94807e-08	1.34219e-08	1.46097e-08	1.4486e-08	1.21441e-08	1.41278e-08	1.41302e-08	1.43357e-08	1.48834e-08	1.47634e-08	1.66568e-08	1.57215e-08	1.45203e-08	1.50244e-08	1.62253e-08	1.50003e-08	1.57431e-08	1.59872e-08	1.62515e-08	1.94687e-08	2.05738e-08	2.11601e-08	1.81044e-08	1.75374e-08	1.79579e-08	1.96101e-08	2.5094e-08	2.56293e-08	1.90315e-08	1.79462e-08	2.25221e-08	2.36768e-08	2.09442e-08	1.85531e-08	1.92186e-08	1.94782e-08	1.66253e-08	1.67526e-08	1.69008e-08	1.95317e-08	1.96971e-08	2.62502e-08	2.227e-08	1.997e-08	1.9618e-08	2.02778e-08	2.05332e-08	2.08389e-08
385	2.58457e-08	2.37393e-08	1.8501e-08	1.95482e-08	1.73235e-08	1.67372e-08	1.77217e-08	1.8019e-08	1.77439e-08	1.78831e-08	1.49079e-08	1.91878e-08	1.53677e-08	1.90085e-08	1.93866e-08	1.60272e-08	2.01493e-08	1.66713e-08	1.62278e-08	1.60319e-08	1.61266e-08	1.63355e-08	1.66962e-08	1.59348e-08	1.85522e-08	1.86722e-08	1.71488e-08	1.90598e-08	1.90894e-08	1.82741e-08	1.837e-08	1.90424e-08	1.93163e-08	1.79863e-08	2.01181e-08	2.02984e-08	2.07947e-08	2.0519e-08	1.96398e-08	1.93678e-08	1.75902e-08	2.0066e-08	2.04228e-08	1.8399e-08	2.08177e-08	2.1254e-08	2.18903e-08	2.22304e-08	2.24991e-08
386	2.915e-08	2.17089e-08	2.25284e-08	1.77147e-08	1.43631e-08	1.38517e-08	1.42324e-08	1.45102e-08	1.40426e-08	1.42401e-08	1.43124e-08	1.52571e-08	1.48211e-08	1.54947e-08	1.52959e-08	1.55395e-08	1.62155e-08	1.64142e-08	1.7069e-08	1.72264e-08	1.66363e-08	1.65421e-08	1.67808e-08	1.76915e-08	1.97482e-08	1.99365e-08	1.76365e-08	1.84083e-08	1.80255e-08	1.78412e-08	1.84593e-08	2.09125e-08	2.11833e-08	1.88551e-08	2.00251e-08	2.0547e-08	2.24248e-08	2.23736e-08	2.10529e-08	2.04797e-08	1.88884e-08	1.99913e-08	1.96832e-08	1.86788e-08	2.08683e-08	2.13139e-08	2.10313e-08	2.13308e-08	2.149e-08
387	2.28989e-08	2.0603e-08	1.97618e-08	1.63096e-08	1.68637e-08	1.64442e-08	1.60301e-08	1.59409e-08	1.64734e-08	1.63302e-08	1.68011e-08	1.68739e-08	1.68295e-08	1.71115e-08	1.7524e-08	1.73673e-08	1.77387e-08	1.76686e-08	1.75933e-08	1.81771e-08	1.80637e-08	1.7898e-08	1.77443e-08	1.80063e-08	1.82545e-08	1.8582e-08	1.93319e-08	1.94794e-08	1.9675e-08	1.96188e-08	1.91929e-08	1.92329e-08	1.95808e-08	1.95832e-08	1.94944e-08	1.97756e-08	2.09093e-08	2.11785e-08	2.09411e-08	2.10749e-08	2.15092e-08	2.1619e-08	2.19412e-08	2.22878e-08	2.26709e-08	2.22713e-08	2.06879e-08	2.01974e-08	2.06082e-08
388	2.07997e-08	2.04836e-08	2.08943e-08	1.76124e-08	1.8265e-08	1.73358e-08	1.63104e-08	1.62913e-08	1.70225e-08	1.77388e-08	1.72502e-08	1.71658e-08	1.71304e-08	1.72963e-08	1.7477e-08	1.77232e-08	1.76915e-08	1.78934e-08	1.77652e-08	1.80735e-08	1.85284e-08	1.86317e-08	1.83096e-08	1.82383e-08	1.81997e-08	1.86179e-08	1.96801e-08	2.01752e-08	2.05813e-08	2.04962e-08	1.96661e-08	1.95173e-08	1.91715e-08	1.94409e-08	1.97321e-08	2.01359e-08	2.1224e-08	2.16094e-08	2.13963e-08	2.15497e-08	2.19278e-08	2.22744e-08	2.29752e-08	2.3365e-08	2.31143e-08	2.27648e-08	2.10257e-08	2.05127e-08	2.08101e-08
389	1.99514e-08	2.05823e-08	1.92959e-08	1.85949e-08	1.77274e-08	1.72694e-08	1.71122e-08	1.69566e-08	1.70797e-08	1.70668e-08	1.69044e-08	1.69579e-08	1.72379e-08	1.73983e-08	1.77113e-08	1.78242e-08	1.78976e-08	1.78774e-08	1.80448e-08	1.8292e-08	1.83815e-08	1.8576e-08	1.89662e-08	1.89142e-08	1.89344e-08	1.89876e-08	1.90903e-08	1.92195e-08	1.94278e-08	1.95919e-08	2.04561e-08	2.02827e-08	2.06235e-08	2.06311e-08	2.0437e-08	2.07141e-08	2.06598e-08	2.07228e-08	2.08302e-08	2.09724e-08	2.13694e-08	2.16359e-08	2.22068e-08	2.23519e-08	2.27354e-08	2.20801e-08	2.13451e-08	2.10635e-08	2.12447e-08
390	1.95334e-08	2.01524e-08	1.8907e-08	1.86478e-08	1.77647e-08	1.75765e-08	1.76507e-08	1.77018e-08	1.7369e-08	1.74324e-08	1.70413e-08	1.72205e-08	1.72488e-08	1.74949e-08	1.76467e-08	1.78313e-08	1.78114e-08	1.80244e-08	1.79889e-08	1.8319e-08	1.83452e-08	1.8698e-08	1.89401e-08	1.91304e-08	1.91e-08	1.91783e-08	1.89124e-08	1.90937e-08	1.91746e-08	1.96639e-08	2.06566e-08	2.11837e-08	2.0907e-08	2.09728e-08	2.10761e-08	2.09841e-08	2.05303e-08	2.07012e-08	2.07834e-08	2.11625e-08	2.13734e-08	2.18394e-08	2.23418e-08	2.2378e-08	2.16197e-08	2.14173e-08	2.21895e-08	2.21649e-08	2.22427e-08
391	1.86206e-08	1.88813e-08	1.80932e-08	1.7583e-08	1.72221e-08	1.68264e-08	1.65621e-08	1.65201e-08	1.7031e-08	1.69412e-08	1.68026e-08	1.65966e-08	1.73136e-08	1.72806e-08	1.71544e-08	1.72135e-08	1.76814e-08	1.77471e-08	1.77127e-08	1.77866e-08	1.81525e-08	1.82705e-08	1.83732e-08	1.85088e-08	1.87436e-08	1.8876e-08	1.89942e-08	1.91077e-08	1.9519e-08	1.95917e-08	1.96742e-08	1.97137e-08	2.00104e-08	2.01422e-08	2.04659e-08	2.05976e-08	2.10051e-08	2.10904e-08	2.11699e-08	2.11949e-08	2.13877e-08	2.13744e-08	2.15031e-08	2.10422e-08	1.9523e-08	1.9958e-08	2.27175e-08	2.35227e-08	2.32398e-08
392	1.83982e-08	1.86042e-08	1.75833e-08	1.73665e-08	1.71951e-08	1.72654e-08	1.6713e-08	1.70444e-08	1.72313e-08	1.74466e-08	1.70797e-08	1.73426e-08	1.72191e-08	1.73433e-08	1.70996e-08	1.7283e-08	1.75987e-08	1.78265e-08	1.77758e-08	1.79545e-08	1.80138e-08	1.82466e-08	1.83198e-08	1.85509e-08	1.87167e-08	1.89256e-08	1.89871e-08	1.91874e-08	1.94314e-08	1.96466e-08	1.93341e-08	1.95151e-08	1.97362e-08	2.00917e-08	2.03462e-08	2.07302e-08	2.12283e-08	2.14965e-08	2.15496e-08	2.16378e-08	2.1568e-08	2.16252e-08	2.12054e-08	2.10281e-08	2.04317e-08	2.10846e-08	2.26782e-08	2.34522e-08	2.32209e-08
393	1.66258e-08	1.69395e-08	1.63542e-08	1.6268e-08	1.66624e-08	1.65152e-08	1.64437e-08	1.63334e-08	1.67981e-08	1.67853e-08	1.69145e-08	1.68923e-08	1.7113e-08	1.71391e-08	1.72987e-08	1.73197e-08	1.75004e-08	1.75685e-08	1.78177e-08	1.7898e-08	1.80286e-08	1.80996e-08	1.83681e-08	1.8451e-08	1.85628e-08	1.86367e-08	1.88942e-08	1.89763e-08	1.91471e-08	1.91855e-08	1.9445e-08	1.94895e-08	1.95943e-08	1.96212e-08	1.98679e-08	1.98953e-08	2.00001e-08	2.02317e-08	2.0786e-08	2.10129e-08	2.10984e-08	2.08838e-08	2.06093e-08	2.04017e-08	2.07293e-08	2.06456e-08	2.0317e-08	2.02402e-08	2.02728e-08
394	1.68483e-08	1.75704e-08	1.70874e-08	1.73679e-08	1.72148e-08	1.74207e-08	1.69733e-08	1.72841e-08	1.69853e-08	1.73368e-08	1.75187e-08	1.77532e-08	1.74766e-08	1.76978e-08	1.80086e-08	1.81631e-08	1.79512e-08	1.81578e-08	1.83919e-08	1.85793e-08	1.84898e-08	1.86684e-08	1.88892e-08	1.91027e-08	1.90954e-08	1.92893e-08	1.95158e-08	1.97146e-08	1.97119e-08	1.98628e-08	2.02144e-08	2.03572e-08	2.01223e-08	2.02494e-08	2.01417e-08	2.03268e-08	2.03541e-08	2.0676e-08	2.13174e-08	2.159e-08	2.13828e-08	2.1282e-08	2.06813e-08	2.06019e-08	2.0327e-08	2.02273e-08	1.97835e-08	1.96859e-08	1.95814e-08
395	1.81142e-08	1.85588e-08	1.8252e-08	1.83002e-08	1.88829e-08	1.86512e-08	1.8251e-08	1.79676e-08	1.8299e-08	1.82353e-08	1.84958e-08	1.84756e-08	1.87403e-08	1.8816e-08	1.91794e-08	1.9277e-08	1.94925e-08	1.95467e-08	1.96939e-08	1.97578e-08	2.00165e-08	2.00879e-08	2.02544e-08	2.03374e-08	2.06133e-08	2.07023e-08	2.08605e-08	2.09339e-08	2.11174e-08	2.122e-08	2.14458e-08	2.15181e-08	2.18263e-08	2.16613e-08	2.12355e-08	2.12095e-08	2.14009e-08	2.18048e-08	2.28868e-08	2.31139e-08	2.33709e-08	2.29477e-08	2.2004e-08	2.14123e-08	2.12099e-08	2.10832e-08	2.11269e-08	2.11638e-08	2.10446e-08
396	1.72811e-08	1.79533e-08	1.75343e-08	1.79779e-08	1.80937e-08	1.83709e-08	1.7633e-08	1.77647e-08	1.78734e-08	1.82418e-08	1.80686e-08	1.83913e-08	1.85287e-08	1.88967e-08	1.89855e-08	1.92864e-08	1.93515e-08	1.95471e-08	1.95378e-08	1.97186e-08	1.98204e-08	2.00578e-08	2.00839e-08	2.03285e-08	2.04731e-08	2.07138e-08	2.07619e-08	2.09337e-08	2.09972e-08	2.11764e-08	2.11363e-08	2.13645e-08	2.18634e-08	2.18611e-08	2.14275e-08	2.15201e-08	2.17303e-08	2.23761e-08	2.29751e-08	2.34897e-08	2.39017e-08	2.35705e-08	2.21601e-08	2.15698e-08	2.15255e-08	2.14455e-08	2.14136e-08	2.13601e-08	2.13102e-08
397	1.28382e-08	1.33386e-08	1.39066e-08	1.41232e-08	1.44602e-08	1.44396e-08	1.48041e-08	1.48268e-08	1.51821e-08	1.51866e-08	1.55497e-08	1.55427e-08	1.57761e-08	1.58155e-08	1.61394e-08	1.6153e-08	1.62557e-08	1.63251e-08	1.66615e-08	1.67038e-08	1.67635e-08	1.67958e-08	1.704e-08	1.70627e-08	1.71414e-08	1.71845e-08	1.73865e-08	1.74329e-08	1.74483e-08	1.74575e-08	1.74955e-08	1.75165e-08	1.76433e-08	1.76901e-08	1.77034e-08	1.77588e-08	1.76113e-08	1.76195e-08	1.81421e-08	1.81783e-08	1.84905e-08	1.82094e-08	1.74846e-08	1.72287e-08	1.74359e-08	1.74281e-08	1.73061e-08	1.73079e-08	1.72888e-08
398	1.22879e-08	1.32964e-08	1.34749e-08	1.41833e-08	1.39676e-08	1.4381e-08	1.46629e-08	1.51507e-08	1.47557e-08	1.51107e-08	1.52968e-08	1.56224e-08	1.53313e-08	1.55689e-08	1.5898e-08	1.60777e-08	1.5863e-08	1.61036e-08	1.63699e-08	1.65595e-08	1.63412e-08	1.64588e-08	1.66859e-08	1.67826e-08	1.66342e-08	1.67506e-08	1.68493e-08	1.6948e-08	1.67851e-08	1.6771e-08	1.67943e-08	1.68154e-08	1.67976e-08	1.67762e-08	1.70398e-08	1.67997e-08	1.58978e-08	1.57638e-08	1.66291e-08	1.67817e-08	1.66459e-08	1.63759e-08	1.60463e-08	1.58153e-08	1.58007e-08	1.57694e-08	1.56493e-08	1.5634e-08	1.57406e-08
399	1.40076e-08	1.4458e-08	1.44125e-08	1.45856e-08	1.5119e-08	1.52002e-08	1.545e-08	1.53908e-08	1.58704e-08	1.58574e-08	1.61108e-08	1.60756e-08	1.63867e-08	1.63821e-08	1.62946e-08	1.63094e-08	1.66211e-08	1.6678e-08	1.69458e-08	1.69993e-08	1.72696e-08	1.728e-08	1.70755e-08	1.7072e-08	1.72263e-08	1.72311e-08	1.71981e-08	1.719e-08	1.72743e-08	1.72467e-08	1.69771e-08	1.6967e-08	1.68855e-08	1.70414e-08	1.73313e-08	1.74524e-08	1.74848e-08	1.74374e-08	1.64526e-08	1.62562e-08	1.57205e-08	1.54203e-08	1.53941e-08	1.51526e-08	1.48767e-08	1.47942e-08	1.49193e-08	1.49519e-08	1.48647e-08
400	3.17248e-07	3.00321e-07	2.83893e-07	2.75147e-07	2.70719e-07	2.6869e-07	2.67447e-07	2.69177e-07	2.71772e-07	2.75254e-07	2.78298e-07	2.82405e-07	2.86441e-07	2.90618e-07	2.94185e-07	2.98322e-07	3.0234e-07	3.06614e-07	3.10652e-07	3.14764e-07	3.18527e-07	3.22359e-07	3.25838e-07	3.29489e-07	3.32923e-07	3.36599e-07	3.40253e-07	3.43723e-07	3.46771e-07	3.49917e-07	3.52796e-07	3.55778e-07	3.58761e-07	3.61487e-07	3.6388e-07	3.66535e-07	3.68302e-07	3.72099e-07	3.78023e-07	3.81373e-07	3.83277e-07	3.83364e-07	3.80483e-07	3.80094e-07	3.81272e-07	3.82739e-07	3.84754e-07	3.8635e-07	3.87507e-07
[truncated: 450 more columns]

## Sheet: Figure 4b
				2-step	1-step	2-step	1-step	2-step	1-step
		Absolute	Conventional	Flat	Flat	PSNF	PSNF	BSNF	BSNF
		30.07	33.37	32.24	30.78	31.35	30.8	31.24	30.44
		30.41	33.67	32.29	30.96	31.93	30.66	31.29	30.56
		30.07	33.82	31.98	30.93	31.84	30.59	30.98	29.98
	mean	30.1833	33.62	32.17	30.89	31.7067	30.6833	31.17	30.3267
	SD	0.160278	0.187083	0.135892	0.0787401	0.254864	0.0873053	0.135892	0.249978

## Sheet: Figure 4c
	1 x 10N cell ml-1	0	1	2	3	4
	Conventional method	40	40	40	34.28	31.18
		40	40	40	34.17	31.03
		40	40	40	34.11	31.07
	Flat	40	40	36.03	32.47	28.43
		40	40	35.5	31.73	28.09
		40	40	35.42	31.62	27.88
		40	40	35.79	31.83	28.32
	PSNF	40	38.42	34.63	31.82	27.88
		40	38.44	34.49	31.86	28.06
		40	38.17	35.03	31.56	28.3
		40	38.23	35.14	31.61	28.12
	BSNF	40	37.85	34.77	31.61	27.85
		40	37.93	34.74	31.39	27.81
		40	37.61	34.53	31.58	27.89
		40	37.68	34.34	31.55	27.56
			0	1	2	3	4
	Conventional method	mean	40	40	40	34.1867	31.0933
		SD	0	0	0	0.0703957	0.063421
	Flat	mean	40	40	35.685	31.9125	28.18
		SD	0	0	0.242126	0.330331	0.21225
	PSNF	mean	40	38.315	34.8225	31.7125	28.09
		SD	0	0.117154	0.269942	0.129494	0.15
	BSNF	mean	40	37.7675	34.595	31.5325	27.7775
		SD	0	0.128136	0.173853	0.0849632	0.12872

## Sheet: Figure 4d
	1 x 10N cell ml-1	0	1	2	3	4
	Conventional method	40	40	40	31.76	34.95
		40	40	40	31.6	35.17
		40	40	40	31.49	34.76
	Flat	40	40	35.89	32.23	28.81
		40	40	35.92	32.22	28.79
		40	40	36.14	32.36	28.91
		40	40	36.16	32.47	29.09
	PSNF	40	40	35.79	31.94	29.01
		40	40	35.76	31.99	28.87
		40	40	35.96	32.23	28.43
		40	40	35.84	32.38	28.47
	BSNF	40	38.72	35.41	31.78	28.64
		40	38.84	35.32	31.99	28.57
		40	38.61	35.59	32.26	28.42
		40	38.56	35.43	32.01	28.29
			0	1	2	3	4
	Conventional method	mean	40	40	40	31.6167	34.96
		SD	0	0	0	0.110855	0.167531
	Flat	mean	40	40	36.0275	32.32	28.9
		SD	0	0	0.123161	0.102713	0.118743
	PSNF	mean	40	40	35.8375	32.135	28.695
		SD	0	0	0.0762807	0.178955	0.25035
	BSNF	mean	40	38.6825	35.4375	32.01	28.48
		SD	0	0.10779	0.0973075	0.170147	0.135462

## Sheet: Figure 4e
	0.96 x 10N PFU ml-1	-1	0	1	2	3	4
	Conventional method	45	45	45	36.83	33.37	30.07
		45	45	45	36.99	33.67	30.07
		45	45	45	37.45	33.82	30.41
	Flat	45	45	36.91	34.47	30.84	27.55
		45	45	36.88	34.41	30.6	27.69
		45	45	36.99	34.29	30.75	27.72
	PSNF	45	45	36.69	33.72	30.51	27.24
		45	45	36.64	34.04	30.59	27.31
		45	45	37.01	34.08	30.39	27.69
	BSNF	45	40.25	36.81	33.41	30.03	26.99
		45	40.29	36.5	32.92	30.16	26.8
		45	40.34	36.36	33.05	30.15	26.93
			-1	0	1	2	3	4
	Conventional method	mean	45	45	45	37.09	33.62	30.1833
		SD	0	0	0	0.262805	0.187083	0.160278
	Flat	mean	45	45	36.9267	34.39	30.73	27.6533
		SD	0	0	0.046428	0.0748331	0.0989949	0.074087
	PSNF	mean	45	45	36.78	33.9467	30.4967	27.4133
		SD	0	0	0.163911	0.161107	0.0821922	0.197709
	BSNF	mean	45	40.2933	36.5567	33.1267	30.1133	26.9067
		SD	0	0.0368179	0.188031	0.207257	0.0590668	0.0793025

## Sheet: Figure 5c
	SARS-CoV-2 RNA (PFU)									p value		Cut-off value
	Neg	0.1	1	10	100	1000	10000		0.1 vs Neg	0.019		0.0395
	-0.0267	0.0243	0.0864	0.1804	0.2108	0.2995	0.285		1 vs Neg	1.3694e-07
	0.0331	0.0311	0.1176	0.1553	0.2283	0.3135	0.3111		10 vs Neg	3.4875e-12
	-0.0163	0.0312	0.0938	0.1636	0.211	0.2789	0.3101		100 vs Neg	5.016e-15
	-0.0995								1000 vs Neg	1.4164e-18
	0.001								10000 vs Neg	8.1778e-19
	-0.0032
	-0.002
	-0.019
	0.0124
	0.0011
	-0.041
	0.0335
	-0.0063
	-0.0175
	0.0118
	-0.0424
	-0.0332
	-0.0385
	0.0078
	-0.0414
	-0.0028
	0.0038
	-0.0026
	-0.0191
	0.0036
	-0.0015
	-0.0011
	-0.0518
	0.0236
	0.0003

## Sheet: Figure 5d-f
	Figure 5d							Figure 5e							Figure 5f
	SARS-CoV-2	Healthy control		p value	1.9e-05			SARS-CoV-2	Healthy control		p value	0.009			*ROC curves were drawn using OriginPro 2016 with the data from Figure 5d and e.
	0.584	-0.02348						0.10431	-0.05507
	0.58972	0.02347		Cut-off value	0.0395			0.17959	-0.119		Cut-off value	0.0395
	0.12241	-0.00843						0.009	-0.08566
	0.12205	-0.04538						0.19534	-0.04897
	0.15423	0.00547						-0.12504	-0.10362
	0.16231	-0.01569						-0.09773	-0.02571
	0.17793	-0.01211						-0.14423	-0.09406
	0.06818	-0.03642						-0.07801	-0.04233
	0.18349	0.01463						0.16946	-0.03403
	0.18482	-0.01332						-0.03788	-0.07472
	0.53522							-0.10899
	0.56494							-0.00903
	0.07097							-0.02268
	0.1139							-0.01979
	0.24304							0.00261
	0.14485							0.11685
	0.0853							-0.07597
	0.10924							-0.0046
	0.05555							0.06435
	0.14748							-0.06397

[truncated: 19 more sheets: Supplementary Figure 2a, Supplementary Figure 4, Supplementary Figure 5, Supplementary Figure 7b-c, Supplementary Figure 11, Supplementary Figure 12, Supplementary Figure 13b, Supplementary Figure 14a, Supplementary Figure 14c, Supplementary Figure 14d, Supplementary Figure 15b, Supplementary Figure 15c, Supplementary Figure 15d, Supplementary Figure 16b, Supplementary Figure 16c, Supplementary Figure 16d, Supplementary Figure 16e, Supplementary Figure 17, Supplementary Figure 18]
